# Supplementary material for: Crystal structure of ethyl 3-anilino-2-{[bis­(methyl­sulfan­yl)methyl­idene]amino}-3-oxopropano­ate
Source: Acta Crystallogr Sect E Struct Rep Online. 2014 Aug 1;70(Pt 9):o930–1. doi: 10.1107/S1600536814016560 (PMC4186088; doi:10.1107/S1600536814016560)
Supplement: Supplementary file 1 [file e-70-0o930-sup1.cif]

##############################################################################
#                                                                            #
# This CIF contains the data in a paper accepted for publication in          #
# Acta Crystallographica Section E. It conforms to the requirements of       #
# Notes for Authors for Acta Crystallographica Section E, and has been       #
# peer reviewed under the auspices of the IUCr Commission on Journals.       #
#                                                                            #
# Full details of the Crystallographic Information File format               #
# are given in the paper "The Crystallographic Information File (CIF):       #
# a New Standard Archive File for Crystallography" by S. R. Hall, F. H.      #
# Allen and I. D. Brown [Acta Cryst. (1991), A47, 655-685].                  #
#                                                                            #
# The current version of the core CIF dictionary is obtainable from          #
# ftp://ftp.iucr.org/pub/cif_core.dic.                                       #
#                                                                            #
# Software is freely available for graphical display of the structure(s)     #
# in this CIF. For information consult the CIF software page                 #
# http://www.iucr.org/resources/cif/software.                                #
#                                                                            #
# This file may be used for bona fide research purposes within the           #
# scientific community so long as proper attribution is given to the journal # 
# article from which it was obtained.                                        #
#                                                                            #
##############################################################################
data_global
_audit_creation_method     'WinGX routine CIF_UPDATE'
_audit_conform_dict_name     cif_core.dic
_audit_conform_dict_version     2.4.3
_journal_date_recd_electronic     2014-07-16
_journal_date_accepted     2014-07-16
_journal_name_full     'Acta Crystallographica, Section E'
_journal_year     2014
_journal_volume     70
_journal_issue      9
_journal_page_first     o930
_journal_page_last     o931
_journal_paper_category     HO
_journal_paper_doi     10.1107/S1600536814016560
_journal_coeditor_code     BT6988
_publ_contact_author_name     'Flores-Alamo, Marcos'
_publ_contact_author_address
;
Unidad de Servicios de Apoyo a la Investigaci\'on,
Facultad de Qu\'imica
Universidad Nacional Aut\'onoma de M\'exico
Coyoac\'en, 04510, M\'exico, DF Mexico
;
_publ_contact_author_email     'mfa@unam.mx'
_publ_contact_author_fax     '+525556232521'
_publ_contact_author_phone     '+525556232524'
_publ_section_title
;
Crystal structure of ethyl
3-anilino-2-{[bis(methylsulfanyl)methylidene]amino}-3-oxopropanoate
;
loop_
    _publ_author_name
    _publ_author_footnote
    _publ_author_address
    'L\'opez-Rodr\'iguez, A. K\'emish' ?
;
Departamento de Farmacia, Facultad de Qu\'imica
Universidad Nacional Aut\'onoma de M\'exico
04510, M\'exico DF, Mexico
;
    'Lira-Rocha, Alfonso' .
;
Departamento de Farmacia, Facultad de Qu\'imica
Universidad Nacional Aut\'onoma de M\'exico
04510, M\'exico DF, Mexico
;
    'Flores-Alamo, Marcos' .
;
Facultad de Qu\'imica
Universidad Nacional Aut\'onoma de M\'exico
04510, M\'exico DF, Mexico
;
data_I
_audit_creation_method     'WinGX routine CIF_UPDATE'
_audit_conform_dict_name     cif_core.dic
_audit_conform_dict_version     2.4.3
_database_code_depnum_ccdc_archive     'CCDC 1014381'
_chemical_name_systematic
;
Ethyl 3-anilino-2-{[bis(methylsulfanyl)methylidene]amino}-3-oxopropanoate
;
_chemical_formula_moiety     'C14 H18 N2 O3 S2'
_chemical_formula_sum     'C14 H18 N2 O3 S2'
_chemical_formula_iupac     'C14 H18 N2 O3 S2'
_chemical_formula_weight     326.42
_symmetry_cell_setting     triclinic
_symmetry_space_group_name_H-M     'P -1'
_symmetry_space_group_name_Hall     '-P 1'
loop_
    _symmetry_equiv_pos_as_xyz
    'x, y, z'
    '-x, -y, -z'
_cell_length_a     8.5298(11)
_cell_length_b     9.1422(16)
_cell_length_c     11.0268(13)
_cell_angle_alpha     101.377(12)
_cell_angle_beta     102.102(10)
_cell_angle_gamma     104.457(13)
_cell_volume     785.3(2)
_cell_formula_units_Z     2
_cell_measurement_reflns_used     2290
_cell_measurement_theta_min     3.5587
_cell_measurement_theta_max     29.3679
_cell_measurement_temperature     145(2)
_exptl_crystal_description     block
_exptl_crystal_colour     colourless
_exptl_crystal_size_max     0.6
_exptl_crystal_size_mid     0.5
_exptl_crystal_size_min     0.35
_exptl_crystal_density_diffrn     1.38
_exptl_crystal_F_000     344
loop_
    _exptl_crystal_face_index_h
    _exptl_crystal_face_index_k
    _exptl_crystal_face_index_l
    _exptl_crystal_face_perp_dist
    1 2 13 0.1294
    -1 -2 -13 0.1294
    -11 -2 7 0.2003
    11 2 -7 0.2003
    1 -13 4 0.1914
    -1 13 -4 0.1914
    -11 7 -4 0.3253
    11 -7 4 0.3253
    -6 -9 2 0.2388
    6 9 -2 0.2388
    0 -2 15 0.1325
    0 2 -15 0.1325
_exptl_absorpt_coefficient_mu     0.35
_exptl_absorpt_correction_type     analytical
_exptl_absorpt_process_details
;
(<i>CrysAlis RED</i>; Agilent, 2012)
;
_exptl_absorpt_correction_T_min     0.87
_exptl_absorpt_correction_T_max     0.922
_exptl_special_details     ?
_diffrn_ambient_temperature     145(2)
_diffrn_radiation_type     MoK\a
_diffrn_radiation_wavelength     0.71073
_diffrn_radiation_monochromator     graphite
_diffrn_measurement_device_type     'Agilent Xcalibur Atlas Gemini'
_diffrn_measurement_method     '\w scans'
_diffrn_detector_area_resol_mean     10.4685
_diffrn_reflns_number     5879
_diffrn_reflns_av_R_equivalents     0.028
_diffrn_reflns_theta_min     3.559
_diffrn_reflns_theta_max     29.368
_diffrn_reflns_theta_full     25.242
_diffrn_measured_fraction_theta_max     0.838
_diffrn_measured_fraction_theta_full     0.997
_diffrn_reflns_limit_h_min     -11
_diffrn_reflns_limit_h_max     11
_diffrn_reflns_limit_k_min     -9
_diffrn_reflns_limit_k_max     11
_diffrn_reflns_limit_l_min     -15
_diffrn_reflns_limit_l_max     14
_refine_special_details     ?
_reflns_number_total     3625
_reflns_number_gt     3022
_reflns_threshold_expression     I>2\s(I)
_refine_ls_structure_factor_coef     Fsqd
_refine_ls_matrix_type     full
_refine_ls_R_factor_all     0.0487
_refine_ls_R_factor_gt     0.0386
_refine_ls_wR_factor_gt     0.0921
_refine_ls_wR_factor_ref     0.1006
_refine_ls_goodness_of_fit_ref     1.048
_refine_ls_restrained_S_all     1.048
_refine_ls_number_reflns     3625
_refine_ls_number_parameters     197
_refine_ls_number_restraints     1
_refine_ls_hydrogen_treatment     mixed
_refine_ls_weighting_scheme     calc
_refine_ls_weighting_details
              'w=1/[\s^2^(Fo^2^)+(0.0448P)^2^+0.1551P] where P=(Fo^2^+2Fc^2^)/3'
_refine_ls_shift/su_max     0
_refine_ls_shift/su_mean     0
_refine_diff_density_max     0.335
_refine_diff_density_min     -0.355
_refine_ls_extinction_method     'SHELXL97 (Sheldrick, 2008)'
_refine_ls_extinction_coef     0.033(3)
_refine_ls_extinction_expression
                                    Fc^*^=kFc[1+0.001xFc^2^\l^3^/sin(2\q)]^-1/4^
loop_
    _atom_type_symbol
    _atom_type_description
    _atom_type_scat_dispersion_real
    _atom_type_scat_dispersion_imag
    _atom_type_scat_source
    C C 0.0033 0.0016 'International Tables Vol C Tables 4.2.6.8 and 6.1.1.4'
    H H 0 0 'International Tables Vol C Tables 4.2.6.8 and 6.1.1.4'
    O O 0.0106 0.006 'International Tables Vol C Tables 4.2.6.8 and 6.1.1.4'
    S S 0.1246 0.1234 'International Tables Vol C Tables 4.2.6.8 and 6.1.1.4'
    N N 0.0061 0.0033 'International Tables Vol C Tables 4.2.6.8 and 6.1.1.4'
_computing_data_collection
;
<i>CrysAlis PRO</i> (Agilent, 2012)
;
_computing_cell_refinement
;
<i>CrysAlis CCD</i> (Agilent, 2012)
;
_computing_data_reduction
;
<i>CrysAlis RED</i> (Agilent, 2012)
;
_computing_structure_solution     'SHELXS97 (Sheldrick, 2008)'
_computing_structure_refinement     'SHELXL97 (Sheldrick, 2008)'
_computing_molecular_graphics     'Mercury (Macrae <i>et al.</i>, 2006)'
_computing_publication_material     'WinGX (Farrugia, 2012)'
loop_
    _atom_site_type_symbol
    _atom_site_label
    _atom_site_fract_x
    _atom_site_fract_y
    _atom_site_fract_z
    _atom_site_U_iso_or_equiv
    _atom_site_adp_type
    _atom_site_calc_flag
    _atom_site_occupancy
    _atom_site_disorder_assembly
    _atom_site_disorder_group
    C C1 0.22485(19) 0.68715(19) 0.59186(14) 0.0184(3) Uani d 1 . .
    C C2 0.1478(2) 0.8032(2) 0.57936(16) 0.0216(4) Uani d 1 . .
    H H2 0.0786 0.7997 0.4985 0.026 Uiso calc 1 . .
    C C3 0.1738(2) 0.9243(2) 0.68710(16) 0.0260(4) Uani d 1 . .
    H H3 0.1217 1.0038 0.6792 0.031 Uiso calc 1 . .
    C C4 0.2741(2) 0.9311(2) 0.80562(17) 0.0289(4) Uani d 1 . .
    H H4 0.2909 1.0146 0.8784 0.035 Uiso calc 1 . .
    C C5 0.3498(2) 0.8150(2) 0.81709(16) 0.0276(4) Uani d 1 . .
    H H5 0.4188 0.819 0.8981 0.033 Uiso calc 1 . .
    C C6 0.3254(2) 0.6930(2) 0.71085(16) 0.0241(4) Uani d 1 . .
    H H6 0.3773 0.6135 0.7193 0.029 Uiso calc 1 . .
    C C7 0.13582(19) 0.5349(2) 0.36177(15) 0.0194(3) Uani d 1 . .
    C C8 0.1513(2) 0.38584(19) 0.27795(14) 0.0187(3) Uani d 1 . .
    H H8 0.0362 0.3141 0.2294 0.022 Uiso calc 1 . .
    C C9 0.24576(19) 0.43850(19) 0.18264(15) 0.0188(3) Uani d 1 . .
    C C10 0.2175(2) 0.4733(2) -0.02788(15) 0.0244(4) Uani d 1 . .
    H H10A 0.3176 0.5663 0.0132 0.029 Uiso calc 1 . .
    H H10B 0.1363 0.5023 -0.0897 0.029 Uiso calc 1 . .
    C C11 0.2686(2) 0.3427(2) -0.09767(18) 0.0325(4) Uani d 1 . .
    H H11A 0.315 0.3746 -0.1659 0.049 Uiso calc 1 . .
    H H11B 0.1701 0.2496 -0.1356 0.049 Uiso calc 1 . .
    H H11C 0.3541 0.3186 -0.0372 0.049 Uiso calc 1 . .
    C C12 0.2467(2) 0.1698(2) 0.31142(14) 0.0195(3) Uani d 1 . .
    C C13 0.2088(2) -0.1139(2) 0.13307(17) 0.0294(4) Uani d 1 . .
    H H13A 0.1576 -0.18 0.0448 0.044 Uiso calc 1 . .
    H H13B 0.1628 -0.1673 0.1925 0.044 Uiso calc 1 . .
    H H13C 0.3309 -0.0944 0.1545 0.044 Uiso calc 1 . .
    C C14 0.4017(3) 0.2120(2) 0.56368(16) 0.0317(4) Uani d 1 . .
    H H14A 0.4778 0.3092 0.5589 0.048 Uiso calc 1 . .
    H H14B 0.4595 0.1723 0.6305 0.048 Uiso calc 1 . .
    H H14C 0.3018 0.2324 0.5847 0.048 Uiso calc 1 . .
    N N1 0.20693(17) 0.56002(17) 0.48823(12) 0.0200(3) Uani d 1 . .
    N N2 0.23886(17) 0.30580(16) 0.35854(12) 0.0200(3) Uani d 1 . .
    O O1 0.06584(17) 0.61847(16) 0.31231(11) 0.0308(3) Uani d 1 . .
    O O2 0.39713(14) 0.48975(15) 0.20888(11) 0.0265(3) Uani d 1 . .
    O O3 0.14030(13) 0.42455(14) 0.07059(10) 0.0217(3) Uani d 1 . .
    S S1 0.16283(5) 0.06980(5) 0.14655(4) 0.02388(13) Uani d 1 . .
    S S2 0.33924(6) 0.06874(5) 0.41135(4) 0.02561(14) Uani d 1 . .
    H H1F 0.254(2) 0.487(2) 0.5037(18) 0.031 Uiso d 1 . .
loop_
    _atom_site_aniso_label
    _atom_site_aniso_U_11
    _atom_site_aniso_U_22
    _atom_site_aniso_U_33
    _atom_site_aniso_U_12
    _atom_site_aniso_U_13
    _atom_site_aniso_U_23
    C1 0.0190(7) 0.0190(9) 0.0168(7) 0.0042(6) 0.0079(6) 0.0029(6)
    C2 0.0246(8) 0.0205(9) 0.0218(8) 0.0075(7) 0.0089(7) 0.0064(7)
    C3 0.0335(9) 0.0187(9) 0.0300(9) 0.0100(7) 0.0155(8) 0.0061(7)
    C4 0.0343(9) 0.0227(10) 0.0251(9) 0.0037(8) 0.0121(8) -0.0017(7)
    C5 0.0272(9) 0.0317(11) 0.0187(8) 0.0059(8) 0.0030(7) 0.0024(7)
    C6 0.0243(8) 0.0268(10) 0.0220(8) 0.0095(7) 0.0061(7) 0.0059(7)
    C7 0.0205(7) 0.0190(9) 0.0189(7) 0.0062(6) 0.0062(7) 0.0044(6)
    C8 0.0210(7) 0.0178(8) 0.0165(7) 0.0065(6) 0.0035(6) 0.0040(6)
    C9 0.0217(8) 0.0162(8) 0.0182(7) 0.0080(6) 0.0036(7) 0.0025(6)
    C10 0.0272(8) 0.0315(10) 0.0191(8) 0.0124(7) 0.0075(7) 0.0113(7)
    C11 0.0356(10) 0.0377(12) 0.0288(9) 0.0133(9) 0.0161(8) 0.0086(8)
    C12 0.0212(7) 0.0201(9) 0.0177(7) 0.0057(6) 0.0062(7) 0.0055(6)
    C13 0.0382(10) 0.0196(9) 0.0280(9) 0.0107(8) 0.0077(8) -0.0001(7)
    C14 0.0426(10) 0.0306(11) 0.0177(8) 0.0121(9) -0.0001(8) 0.0043(7)
    N1 0.0251(7) 0.0197(8) 0.0175(6) 0.0116(6) 0.0057(6) 0.0040(5)
    N2 0.0243(7) 0.0189(7) 0.0173(6) 0.0082(6) 0.0048(6) 0.0049(5)
    O1 0.0461(7) 0.0291(7) 0.0208(6) 0.0229(6) 0.0034(6) 0.0061(5)
    O2 0.0202(6) 0.0324(8) 0.0245(6) 0.0052(5) 0.0029(5) 0.0092(5)
    O3 0.0208(6) 0.0300(7) 0.0153(5) 0.0094(5) 0.0038(5) 0.0072(5)
    S1 0.0304(2) 0.0213(2) 0.0173(2) 0.00912(18) 0.00318(17) 0.00107(16)
    S2 0.0351(3) 0.0212(2) 0.0211(2) 0.01201(19) 0.00365(19) 0.00657(17)
_geom_special_details
;
All e.s.d.'s (except the e.s.d. in the dihedral angle between two l.s. planes)
are estimated using the full covariance matrix. The cell e.s.d.'s are taken
into account individually in the estimation of e.s.d.'s in distances, angles
and torsion angles; correlations between e.s.d.'s in cell parameters are only
used when they are defined by crystal symmetry. An approximate (isotropic)
treatment of cell e.s.d.'s is used for estimating e.s.d.'s involving l.s.
planes.
;
loop_
    _geom_bond_atom_site_label_1
    _geom_bond_atom_site_label_2
    _geom_bond_site_symmetry_2
    _geom_bond_distance
    _geom_bond_publ_flag
    C1 C6 . 1.392(2) ?
    C1 C2 . 1.395(2) ?
    C1 N1 . 1.412(2) ?
    C2 C3 . 1.390(2) ?
    C2 H2 . 0.95 ?
    C3 C4 . 1.384(3) ?
    C3 H3 . 0.95 ?
    C4 C5 . 1.386(3) ?
    C4 H4 . 0.95 ?
    C5 C6 . 1.388(2) ?
    C5 H5 . 0.95 ?
    C6 H6 . 0.95 ?
    C7 O1 . 1.2217(19) ?
    C7 N1 . 1.347(2) ?
    C7 C8 . 1.541(2) ?
    C8 N2 . 1.461(2) ?
    C8 C9 . 1.532(2) ?
    C8 H8 . 1 ?
    C9 O2 . 1.2075(19) ?
    C9 O3 . 1.3292(18) ?
    C10 O3 . 1.4683(19) ?
    C10 C11 . 1.498(3) ?
    C10 H10A . 0.99 ?
    C10 H10B . 0.99 ?
    C11 H11A . 0.98 ?
    C11 H11B . 0.98 ?
    C11 H11C . 0.98 ?
    C12 N2 . 1.273(2) ?
    C12 S2 . 1.7587(17) ?
    C12 S1 . 1.7678(16) ?
    C13 S1 . 1.8035(19) ?
    C13 H13A . 0.98 ?
    C13 H13B . 0.98 ?
    C13 H13C . 0.98 ?
    C14 S2 . 1.7968(18) ?
    C14 H14A . 0.98 ?
    C14 H14B . 0.98 ?
    C14 H14C . 0.98 ?
    N1 H1F . 0.889(15) ?
loop_
    _geom_angle_atom_site_label_1
    _geom_angle_atom_site_label_2
    _geom_angle_atom_site_label_3
    _geom_angle_site_symmetry_1
    _geom_angle_site_symmetry_3
    _geom_angle
    _geom_angle_publ_flag
    C6 C1 C2 . . 120.11(15) ?
    C6 C1 N1 . . 116.63(15) ?
    C2 C1 N1 . . 123.25(14) ?
    C3 C2 C1 . . 118.97(16) ?
    C3 C2 H2 . . 120.5 ?
    C1 C2 H2 . . 120.5 ?
    C4 C3 C2 . . 121.22(17) ?
    C4 C3 H3 . . 119.4 ?
    C2 C3 H3 . . 119.4 ?
    C3 C4 C5 . . 119.36(16) ?
    C3 C4 H4 . . 120.3 ?
    C5 C4 H4 . . 120.3 ?
    C4 C5 C6 . . 120.39(16) ?
    C4 C5 H5 . . 119.8 ?
    C6 C5 H5 . . 119.8 ?
    C5 C6 C1 . . 119.94(17) ?
    C5 C6 H6 . . 120 ?
    C1 C6 H6 . . 120 ?
    O1 C7 N1 . . 126.13(16) ?
    O1 C7 C8 . . 120.39(14) ?
    N1 C7 C8 . . 113.48(14) ?
    N2 C8 C9 . . 112.30(13) ?
    N2 C8 C7 . . 110.24(12) ?
    C9 C8 C7 . . 106.50(13) ?
    N2 C8 H8 . . 109.2 ?
    C9 C8 H8 . . 109.2 ?
    C7 C8 H8 . . 109.2 ?
    O2 C9 O3 . . 125.06(15) ?
    O2 C9 C8 . . 123.37(14) ?
    O3 C9 C8 . . 111.54(13) ?
    O3 C10 C11 . . 110.09(15) ?
    O3 C10 H10A . . 109.6 ?
    C11 C10 H10A . . 109.6 ?
    O3 C10 H10B . . 109.6 ?
    C11 C10 H10B . . 109.6 ?
    H10A C10 H10B . . 108.2 ?
    C10 C11 H11A . . 109.5 ?
    C10 C11 H11B . . 109.5 ?
    H11A C11 H11B . . 109.5 ?
    C10 C11 H11C . . 109.5 ?
    H11A C11 H11C . . 109.5 ?
    H11B C11 H11C . . 109.5 ?
    N2 C12 S2 . . 120.47(12) ?
    N2 C12 S1 . . 123.28(12) ?
    S2 C12 S1 . . 116.23(10) ?
    S1 C13 H13A . . 109.5 ?
    S1 C13 H13B . . 109.5 ?
    H13A C13 H13B . . 109.5 ?
    S1 C13 H13C . . 109.5 ?
    H13A C13 H13C . . 109.5 ?
    H13B C13 H13C . . 109.5 ?
    S2 C14 H14A . . 109.5 ?
    S2 C14 H14B . . 109.5 ?
    H14A C14 H14B . . 109.5 ?
    S2 C14 H14C . . 109.5 ?
    H14A C14 H14C . . 109.5 ?
    H14B C14 H14C . . 109.5 ?
    C7 N1 C1 . . 129.37(14) ?
    C7 N1 H1F . . 111.8(13) ?
    C1 N1 H1F . . 118.7(13) ?
    C12 N2 C8 . . 120.84(13) ?
    C9 O3 C10 . . 116.15(12) ?
    C12 S1 C13 . . 104.78(8) ?
    C12 S2 C14 . . 99.96(8) ?
loop_
    _geom_torsion_atom_site_label_1
    _geom_torsion_atom_site_label_2
    _geom_torsion_atom_site_label_3
    _geom_torsion_atom_site_label_4
    _geom_torsion_site_symmetry_1
    _geom_torsion_site_symmetry_2
    _geom_torsion_site_symmetry_3
    _geom_torsion_site_symmetry_4
    _geom_torsion
    _geom_torsion_publ_flag
    C6 C1 C2 C3 . . . . 0.3(2) ?
    N1 C1 C2 C3 . . . . -179.69(15) ?
    C1 C2 C3 C4 . . . . -0.1(3) ?
    C2 C3 C4 C5 . . . . -0.1(3) ?
    C3 C4 C5 C6 . . . . 0.0(3) ?
    C4 C5 C6 C1 . . . . 0.2(3) ?
    C2 C1 C6 C5 . . . . -0.4(2) ?
    N1 C1 C6 C5 . . . . 179.60(15) ?
    O1 C7 C8 N2 . . . . -179.82(15) ?
    N1 C7 C8 N2 . . . . 0.92(19) ?
    O1 C7 C8 C9 . . . . 58.11(19) ?
    N1 C7 C8 C9 . . . . -121.15(14) ?
    N2 C8 C9 O2 . . . . -38.3(2) ?
    C7 C8 C9 O2 . . . . 82.41(19) ?
    N2 C8 C9 O3 . . . . 143.40(13) ?
    C7 C8 C9 O3 . . . . -95.84(15) ?
    O1 C7 N1 C1 . . . . -2.9(3) ?
    C8 C7 N1 C1 . . . . 176.35(15) ?
    C6 C1 N1 C7 . . . . -171.05(16) ?
    C2 C1 N1 C7 . . . . 8.9(3) ?
    S2 C12 N2 C8 . . . . -175.45(11) ?
    S1 C12 N2 C8 . . . . 2.8(2) ?
    C9 C8 N2 C12 . . . . -70.50(19) ?
    C7 C8 N2 C12 . . . . 170.92(14) ?
    O2 C9 O3 C10 . . . . 1.2(2) ?
    C8 C9 O3 C10 . . . . 179.46(13) ?
    C11 C10 O3 C9 . . . . 83.60(18) ?
    N2 C12 S1 C13 . . . . 179.81(14) ?
    S2 C12 S1 C13 . . . . -1.86(12) ?
    N2 C12 S2 C14 . . . . -1.14(16) ?
    S1 C12 S2 C14 . . . . -179.52(10) ?
loop_
    _geom_hbond_atom_site_label_D
    _geom_hbond_atom_site_label_H
    _geom_hbond_atom_site_label_A
    _geom_hbond_site_symmetry_A
    _geom_hbond_distance_DH
    _geom_hbond_distance_HA
    _geom_hbond_distance_DA
    _geom_hbond_angle_DHA
    N1 H1F N2 . 0.889(15) 2.019(18) 2.586(2) 120.5(15)
    C2 H2 O1 . 0.95 2.33 2.932(2) 120.5
    C6 H6 O2 2_666 0.95 2.4 3.295(2) 155.8
    C10 H10B O1 2_565 0.99 2.53 3.340(2) 138.4
    C10 H10B O3 2_565 0.99 2.65 3.377(2) 130.8
    C11 H11A O2 2_665 0.98 2.64 3.465(2) 141.4
    C13 H13B O1 1_545 0.98 2.63 3.579(2) 162.2
_shelx_res_file
;
TITL r30xaklr in P-1 #2
CELL  0.71073   8.5298   9.1422  11.0268  101.377  102.102  104.457
ZERR     2.00   0.0011   0.0016   0.0013    0.012    0.010    0.013
LATT   1
SFAC  C    H    O    S    N
UNIT  28   36   6    4    4
MERG   2
DFIX     0.920   0.020 N1 H1F
HTAB C2 O1
EQIV $1 -x+1, -y+1, -z+1
HTAB C6 O2_$1
EQIV $2 -x, -y+1, -z
HTAB C10 O1_$2
HTAB C10 O3_$2
EQIV $3 -x+1, -y+1, -z
HTAB C11 O2_$3
EQIV $4 x, y-1, z
HTAB C13 O1_$4
HTAB N1 N2
HTAB C2 O1
HTAB C6 O2_$1
HTAB C10 O1_$2
HTAB C10 O3_$2
HTAB C11 O2_$3
HTAB C13 O1_$4
HTAB N1 N2
MPLA C1 C2 C3 C4 C5 C6
MPLA C7 C8 N1 O1
MPLA C12 N2 S1 S2
MPLA C8 C9 O2 O3
MPLA C7 C8 N1 O1
FMAP   2
PLAN    5
SIZE     0.350   0.500   0.600
ACTA
BOND
BOND   $H
CONF
LIST   4
WPDB  -2
L.S.   3
TEMP  -128.00
WGHT    0.044800    0.155100
EXTI    0.033314
FVAR       8.03326
C1    1    0.224853    0.687146    0.591863    11.00000    0.01904    0.01904 =
         0.01679    0.00291    0.00790    0.00419
C2    1    0.147772    0.803247    0.579364    11.00000    0.02456    0.02047 =
         0.02177    0.00639    0.00895    0.00750
AFIX  43
H2    2    0.078594    0.799669    0.498504    11.00000   -1.20000
AFIX   0
C3    1    0.173775    0.924286    0.687099    11.00000    0.03347    0.01875 =
         0.02997    0.00605    0.01550    0.00998
AFIX  43
H3    2    0.121731    1.003775    0.679227    11.00000   -1.20000
AFIX   0
C4    1    0.274096    0.931112    0.805621    11.00000    0.03433    0.02274 =
         0.02514   -0.00167    0.01212    0.00367
AFIX  43
H4    2    0.290890    1.014589    0.878397    11.00000   -1.20000
AFIX   0
C5    1    0.349782    0.815020    0.817088    11.00000    0.02724    0.03174 =
         0.01868    0.00240    0.00301    0.00594
AFIX  43
H5    2    0.418779    0.818982    0.898141    11.00000   -1.20000
AFIX   0
C6    1    0.325388    0.692970    0.710850    11.00000    0.02429    0.02680 =
         0.02197    0.00588    0.00612    0.00952
AFIX  43
H6    2    0.377259    0.613490    0.719342    11.00000   -1.20000
AFIX   0
C7    1    0.135821    0.534930    0.361771    11.00000    0.02051    0.01902 =
         0.01886    0.00439    0.00621    0.00622
C8    1    0.151321    0.385838    0.277949    11.00000    0.02100    0.01784 =
         0.01654    0.00403    0.00346    0.00649
AFIX  13
H8    2    0.036244    0.314096    0.229390    11.00000   -1.20000
AFIX   0
C9    1    0.245763    0.438500    0.182642    11.00000    0.02170    0.01616 =
         0.01818    0.00252    0.00360    0.00799
C10   1    0.217547    0.473306   -0.027879    11.00000    0.02715    0.03149 =
         0.01907    0.01128    0.00747    0.01245
AFIX  23
H10A  2    0.317570    0.566337    0.013197    11.00000   -1.20000
H10B  2    0.136323    0.502301   -0.089713    11.00000   -1.20000
AFIX   0
C11   1    0.268590    0.342725   -0.097674    11.00000    0.03557    0.03770 =
         0.02882    0.00865    0.01613    0.01331
AFIX 137
H11A  2    0.314951    0.374554   -0.165885    11.00000   -1.50000
H11B  2    0.170098    0.249623   -0.135624    11.00000   -1.50000
H11C  2    0.354108    0.318582   -0.037166    11.00000   -1.50000
AFIX   0
C12   1    0.246697    0.169846    0.311419    11.00000    0.02119    0.02010 =
         0.01767    0.00554    0.00619    0.00573
C13   1    0.208797   -0.113949    0.133071    11.00000    0.03821    0.01960 =
         0.02796   -0.00013    0.00772    0.01069
AFIX 137
H13A  2    0.157585   -0.179955    0.044819    11.00000   -1.50000
H13B  2    0.162841   -0.167346    0.192534    11.00000   -1.50000
H13C  2    0.330943   -0.094393    0.154534    11.00000   -1.50000
AFIX   0
C14   1    0.401677    0.211951    0.563678    11.00000    0.04256    0.03059 =
         0.01767    0.00433   -0.00007    0.01211
AFIX 137
H14A  2    0.477825    0.309240    0.558867    11.00000   -1.50000
H14B  2    0.459478    0.172284    0.630533    11.00000   -1.50000
H14C  2    0.301782    0.232441    0.584719    11.00000   -1.50000
AFIX   0
N1    5    0.206927    0.560016    0.488232    11.00000    0.02509    0.01965 =
         0.01750    0.00400    0.00570    0.01162
N2    5    0.238857    0.305797    0.358542    11.00000    0.02433    0.01888 =
         0.01735    0.00489    0.00480    0.00816
O1    3    0.065842    0.618470    0.312311    11.00000    0.04610    0.02912 =
         0.02075    0.00614    0.00340    0.02287
O2    3    0.397128    0.489748    0.208880    11.00000    0.02021    0.03239 =
         0.02452    0.00915    0.00289    0.00518
O3    3    0.140296    0.424555    0.070588    11.00000    0.02083    0.03000 =
         0.01527    0.00722    0.00382    0.00944
S1    4    0.162827    0.069804    0.146550    11.00000    0.03042    0.02129 =
         0.01727    0.00107    0.00318    0.00912
S2    4    0.339238    0.068738    0.411348    11.00000    0.03508    0.02122 =
         0.02106    0.00657    0.00365    0.01201
H1F   2    0.253922    0.486630    0.503746    11.00000   -1.20000
HKLF 4
REM  r30xaklr in P-1 #2
REM R1 =  0.0386 for    3022 Fo > 4sig(Fo)  and  0.0487 for all    3625 data
REM    197 parameters refined using      1 restraints
END
WGHT      0.0448      0.1551
REM Highest difference peak  0.335,  deepest hole -0.355,  1-sigma level  0.063
Q1    1   0.2346  0.1076  0.2408  11.00000  0.05    0.33
Q2    1   0.1928  0.4089  0.2327  11.00000  0.05    0.25
Q3    1   0.0279  0.3624  0.2247  11.00000  0.05    0.24
Q4    1   0.3877  0.1263  0.4920  11.00000  0.05    0.23
Q5    1   0.4740  0.1393  0.4253  11.00000  0.05    0.23
;
_shelx_res_checksum     87444
