# Supplementary material for: Crystal structure of ethyl 3-anilino-2-{[bis­(methyl­sulfan­yl)methyl­idene]amino}-3-oxopropano­ate
Source: Acta Crystallogr Sect E Struct Rep Online. 2014 Aug 1;70(Pt 9):o930–1. doi: 10.1107/S1600536814016560 (PMC4186088; doi:10.1107/S1600536814016560)
Supplement: Supplementary file 2 [file e-70-0o930-Isup2.hkl]

#
# h,k,l, Fc-squared, Fo-squared, sigma(Fo-squared), status flag
#
data_I
_shelx_title 'r30xaklr'
_shelx_refln_list_code          4
_shelx_F_calc_maximum      160.10
_exptl_crystal_F_000       344.00
_reflns_d_resolution_high  0.7246

loop_
 _space_group_symop_operation_xyz
 'x, y, z'
 '-x, -y, -z'

_cell_length_a     8.5298
_cell_length_b     9.1422
_cell_length_c    11.0268
_cell_angle_alpha 101.377
_cell_angle_beta  102.102
_cell_angle_gamma 104.457

_shelx_F_squared_multiplier     1.000

loop_
 _refln_index_h
 _refln_index_k
 _refln_index_l
 _refln_F_squared_calc
 _refln_F_squared_meas
 _refln_F_squared_sigma
 _refln_observed_status
   2   0   0      13294.22      10326.81       234.03 o
   3   0   0        794.56        842.03        13.85 o
   4   0   0        612.93        576.42        11.08 o
   5   0   0        233.85        267.51         7.20 o
   6   0   0        230.57        236.74         7.28 o
   7   0   0          0.02         -0.52         0.89 o
   8   0   0         26.54         21.25         2.31 o
   9   0   0          0.40          3.30         1.48 o
  10   0   0        172.23        179.25        14.46 o
 -10   1   0         43.88         43.87         6.62 o
  -9   1   0         15.17         13.54         2.50 o
  -8   1   0          7.34          6.28         2.55 o
  -7   1   0         38.09         41.94         3.05 o
  -6   1   0        500.57        487.68        16.25 o
  -5   1   0         21.08         19.64         1.77 o
  -4   1   0        388.37        363.69         6.84 o
  -3   1   0         15.65         13.10         0.97 o
  -2   1   0        397.32        475.87        20.92 o
   1   1   0        988.38        954.30        23.75 o
   2   1   0          0.61          0.76         0.42 o
   3   1   0        391.73        406.17         7.93 o
   4   1   0          4.96          2.81         1.16 o
   5   1   0         29.85         33.89         2.00 o
   6   1   0        866.41        896.33        24.10 o
   7   1   0         30.55         30.56         2.65 o
   8   1   0        225.43        221.54        10.65 o
   9   1   0         65.82         61.46        10.29 o
  10   1   0          8.29         10.12         4.35 o
 -10   2   0          0.55          1.62         4.68 o
  -9   2   0         74.12         74.64         5.58 o
  -8   2   0         95.27         87.39         5.74 o
  -7   2   0        264.18        243.28         7.43 o
  -6   2   0        588.03        583.92        14.90 o
  -5   2   0          0.07          0.43         0.63 o
  -4   2   0         45.01         37.72         1.88 o
  -3   2   0          3.19          6.30         0.86 o
  -2   2   0       1276.96       1214.27        17.98 o
  -1   2   0        101.18        103.37         4.99 o
   0   2   0       2247.86       2264.31        54.53 o
   1   2   0        364.78        360.15        11.64 o
   2   2   0         14.98          7.85         1.11 o
   3   2   0        852.31        868.16        28.14 o
   4   2   0        743.19        756.34        28.82 o
   5   2   0        163.49        166.25         5.73 o
   6   2   0         19.14         17.95         2.00 o
   7   2   0         33.95         32.91         3.69 o
   8   2   0         20.29         15.42         2.63 o
   9   2   0          0.00          0.77         2.17 o
  10   2   0          4.16         -0.63         3.14 o
 -10   3   0          0.08          2.49         1.55 o
  -9   3   0        143.75        142.69         8.24 o
  -8   3   0         21.95         17.73         2.23 o
  -7   3   0        105.74        103.60         4.17 o
  -6   3   0         15.62         14.82         1.67 o
  -5   3   0       3270.47       3138.26        42.33 o
  -4   3   0        185.98        205.36         4.92 o
  -3   3   0        477.45        503.65        11.69 o
  -2   3   0         21.46         24.19         1.93 o
  -1   3   0       1531.40       1748.32        45.10 o
   0   3   0         72.84         77.04         5.07 o
   1   3   0        311.69        306.30        11.70 o
   2   3   0         25.10         23.98         2.08 o
   3   3   0         13.51         12.35         1.31 o
   4   3   0         97.43        117.25         5.58 o
   5   3   0        291.50        302.08         8.69 o
   6   3   0        115.10        116.11         7.84 o
   7   3   0         95.19         97.58         6.32 o
   8   3   0         42.71         45.72         4.58 o
   9   3   0         47.23         46.31         7.92 o
 -10   4   0         13.96         13.56         3.78 o
  -9   4   0         44.83         47.46         6.54 o
  -8   4   0          4.27          4.24         1.16 o
  -7   4   0        406.63        404.71         9.11 o
  -6   4   0         20.55         21.55         1.82 o
  -5   4   0        435.33        440.24         8.85 o
  -4   4   0          0.61          0.10         0.57 o
  -3   4   0        256.95        278.68         8.49 o
  -2   4   0        116.50        141.98         5.73 o
  -1   4   0          0.70          1.58         1.00 o
   0   4   0        174.62        215.70        10.47 o
   1   4   0       1006.66       1004.04        29.92 o
   2   4   0          8.24         10.18         1.63 o
   3   4   0         26.77         33.18         2.37 o
   4   4   0         30.92         63.62        27.82 o
   5   4   0        681.99        697.06        26.94 o
   6   4   0         29.78         25.09         3.29 o
   7   4   0        135.11        131.21         7.89 o
   8   4   0          9.57          9.66         2.41 o
   9   4   0          1.47          2.81         2.88 o
 -10   5   0          0.01         -2.81         2.81 o
  -9   5   0          9.20         10.09         2.41 o
  -8   5   0          0.29         -0.58         3.01 o
  -7   5   0        295.78        286.70        12.36 o
  -6   5   0          0.39          1.27         0.73 o
  -5   5   0        949.67        941.60        18.02 o
  -4   5   0         32.12         39.92         2.86 o
  -3   5   0        153.54        156.14         7.72 o
  -2   5   0        470.98        523.30        14.07 o
  -1   5   0       1012.02       1103.83        33.63 o
   0   5   0        397.07        426.30        17.39 o
   1   5   0         80.63         71.21         7.18 o
   2   5   0        486.09        484.00        13.61 o
   3   5   0        123.62        119.96         6.19 o
   4   5   0         16.50         15.49         3.53 o
   5   5   0         54.42         62.03         6.77 o
   6   5   0         68.41         69.15         8.21 o
   7   5   0          3.15          2.99         1.64 o
   8   5   0         27.64         22.14         5.68 o
 -10   6   0         96.73        108.56        12.01 o
  -9   6   0          3.35          3.94         1.67 o
  -8   6   0         68.72         75.93         5.99 o
  -7   6   0         59.36         61.43         5.64 o
  -6   6   0        783.40        793.99        21.07 o
  -5   6   0        380.76        358.13        12.51 o
  -4   6   0         88.38         84.73         4.38 o
  -3   6   0         92.63         94.77         4.58 o
  -2   6   0         40.93         46.74         3.91 o
  -1   6   0          0.51         -0.44         1.76 o
   0   6   0        351.59        360.28        25.12 o
   1   6   0        409.18        408.00        18.42 o
   2   6   0         71.14         75.58         7.43 o
   3   6   0         65.23         58.67         6.85 o
   4   6   0        218.56        222.68        13.97 o
   5   6   0        144.11        146.56        11.58 o
   6   6   0        183.34        197.36        13.98 o
   7   6   0         81.72         90.28         7.53 o
 -10   7   0          3.21          2.83         2.66 o
  -9   7   0         70.07         63.76         9.20 o
  -8   7   0         14.25         14.55         4.34 o
  -7   7   0        132.13        114.30        11.44 o
  -6   7   0         77.96         73.77         8.85 o
  -5   7   0        319.51        330.58        19.00 o
  -4   7   0        680.69        729.05        29.79 o
  -3   7   0        147.52        158.81        11.71 o
  -2   7   0          0.03         -0.20         1.69 o
  -1   7   0         53.03         48.28         6.08 o
   0   7   0        744.96        724.95        27.89 o
   1   7   0          1.73          0.76         2.05 o
   2   7   0         41.21         46.63         6.44 o
   3   7   0          8.60          4.65         2.50 o
   4   7   0        213.68        244.10        15.87 o
   5   7   0        136.20        129.78        11.78 o
   6   7   0        218.26        240.34        16.66 o
 -10   8   0        193.48        201.40        17.55 o
  -9   8   0          1.30          4.62         3.13 o
  -8   8   0          0.73          3.43         3.02 o
  -7   8   0          3.51          3.81         3.14 o
  -6   8   0        608.41        609.93        29.47 o
  -5   8   0          4.44          3.45         2.68 o
  -4   8   0          0.21          2.07         2.44 o
  -3   8   0          0.19          0.25         2.24 o
  -2   8   0       1590.84       1546.47        50.39 o
  -1   8   0          0.32         -0.12         2.39 o
   0   8   0       1287.51       1278.48        43.42 o
   1   8   0          0.79          2.60         2.11 o
   2   8   0        144.23        149.94        12.29 o
   3   8   0         20.22         18.70         4.60 o
   4   8   0         19.65         15.60         4.40 o
   5   8   0          0.09         -2.82         2.82 o
   6   8   0         15.32         14.68         4.60 o
  -9   9   0          0.10          2.04         2.74 o
  -8   9   0          4.85          4.63         3.20 o
  -7   9   0          9.93         15.69         5.28 o
  -6   9   0         87.33         95.72        11.51 o
  -5   9   0        145.68        155.25        14.21 o
  -4   9   0        142.44        134.00        12.55 o
  -3   9   0        112.15         97.98        10.50 o
  -2   9   0         14.59         13.18         3.94 o
  -1   9   0         23.52         17.31         4.93 o
   0   9   0        134.54        125.77        11.68 o
   1   9   0         17.95         20.15         5.05 o
   2   9   0         15.36         12.06         4.35 o
   3   9   0          0.31         -2.90         2.90 o
   4   9   0         48.95         44.26         7.49 o
  -8  10   0         42.09         40.74         8.23 o
  -7  10   0        101.36        124.70        14.02 o
  -6  10   0         90.59        110.57        13.11 o
  -5  10   0        186.01        195.44        16.88 o
  -4  10   0          7.68          8.92         3.96 o
  -3  10   0         20.86         14.10         4.98 o
  -2  10   0         32.31         37.06         7.03 o
  -1  10   0        126.34        139.42        13.14 o
   0  10   0          1.66         -3.23         3.47 o
   1  10   0         75.03         73.01         9.59 o
   2  10   0          0.93          5.54         3.55 o
  -5  11   0        108.02        109.67        13.17 o
  -4  11   0         45.84         68.58        10.11 o
  -3  11   0         25.13         31.99         6.75 o
  -2  11   0         18.84         12.28         4.76 o
  -1  11   0         84.27         70.01         9.84 o
   1 -11   1         61.88         67.33         9.59 o
   2 -11   1         37.10         31.52         6.67 o
   3 -11   1         96.30         72.22         9.90 o
   4 -11   1        240.89        261.80        19.50 o
   5 -11   1         17.02         10.31         4.35 o
  -2 -10   1        234.37        252.44        18.53 o
  -1 -10   1         37.22         41.24         7.53 o
   0 -10   1        228.84        251.71        17.88 o
   1 -10   1         39.25         44.49         7.33 o
   2 -10   1          1.56          2.58         2.20 o
   3 -10   1         14.02         16.34         4.18 o
   4 -10   1        242.94        264.63        18.59 o
   5 -10   1        183.64        162.68        15.08 o
   6 -10   1         92.44         85.62        11.27 o
   7 -10   1         17.38         19.05         5.93 o
   8 -10   1        112.72        120.98        13.95 o
  -4  -9   1          4.48          4.46         2.95 o
  -3  -9   1         32.94         27.19         6.12 o
  -2  -9   1        366.52        363.04        21.39 o
  -1  -9   1        197.95        190.22        14.70 o
   0  -9   1        419.10        385.33        21.40 o
   1  -9   1          1.56         -1.77         2.63 o
   2  -9   1          0.52         -2.93         2.93 o
   3  -9   1        445.23        445.91        23.37 o
   4  -9   1        227.44        235.02        16.46 o
   5  -9   1         76.31         89.14        10.32 o
   6  -9   1         12.53          6.92         3.96 o
   7  -9   1          9.51          5.72         2.57 o
   8  -9   1          5.55          8.08         3.56 o
   9  -9   1         11.67          6.53         3.95 o
  -6  -8   1          4.66          4.92         3.58 o
  -5  -8   1          9.86         16.05         4.97 o
  -4  -8   1          5.51          7.91         4.10 o
  -3  -8   1         31.14         31.25         6.10 o
  -2  -8   1         34.15         26.89         5.23 o
  -1  -8   1         29.82         20.84         4.81 o
   0  -8   1        125.65        116.89        10.46 o
   1  -8   1         63.41         70.19         7.92 o
   2  -8   1        317.84        303.38        17.33 o
   3  -8   1         33.94         38.75         5.97 o
   4  -8   1         79.00         84.21         9.10 o
   5  -8   1         18.06         23.07         5.17 o
   6  -8   1         23.57         26.27         5.52 o
   7  -8   1         90.02         65.81         9.02 o
   8  -8   1          1.00          4.27         2.62 o
   9  -8   1        379.05        381.44        23.49 o
  10  -8   1          9.72          9.18         3.97 o
  -7  -7   1        126.67        132.63        12.49 o
  -6  -7   1          6.09          7.10         3.68 o
  -5  -7   1         73.49         71.76         8.66 o
  -4  -7   1          3.88          3.38         2.65 o
  -3  -7   1         96.55         97.24         9.45 o
  -2  -7   1         36.14         44.93         6.37 o
  -1  -7   1        342.76        314.90        17.11 o
   0  -7   1        342.02        338.98        17.39 o
   1  -7   1         10.12          8.40         2.98 o
   2  -7   1          8.13          5.80         2.08 o
   3  -7   1       1009.25       1065.15        36.70 o
   4  -7   1        187.19        177.70        12.52 o
   5  -7   1        540.82        557.76        25.29 o
   6  -7   1         18.83         10.31         3.46 o
   7  -7   1          0.85          1.52         1.98 o
   8  -7   1          0.02          0.71         1.44 o
   9  -7   1         20.97         24.56         3.57 o
  10  -7   1         11.03         20.15         5.28 o
  -8  -6   1         24.00         27.09         5.78 o
  -7  -6   1        100.97        106.16         9.12 o
  -6  -6   1        232.96        239.56        15.66 o
  -5  -6   1         80.59         68.92         7.88 o
  -4  -6   1         94.48         95.13         8.82 o
  -3  -6   1         33.61         28.65         4.96 o
  -2  -6   1        367.91        348.26        17.08 o
  -1  -6   1        184.65        176.07        11.31 o
   0  -6   1         28.24         22.70         2.70 o
   1  -6   1         35.67         35.72         4.59 o
   2  -6   1        182.49        203.43         8.10 o
   3  -6   1        146.35        140.23         5.59 o
   4  -6   1        149.58        144.99         5.77 o
   5  -6   1        139.67        122.02         5.40 o
   6  -6   1        173.47        157.65         8.22 o
   7  -6   1         74.45         70.66         5.60 o
   8  -6   1          0.07         -1.19         1.19 o
   9  -6   1         66.90         64.05         5.83 o
  10  -6   1         22.02         25.91         3.83 o
  -8  -5   1         22.02         25.72         3.86 o
  -7  -5   1          2.11          4.06         2.17 o
  -6  -5   1          5.72          2.30         2.58 o
  -5  -5   1         17.68         13.52         3.46 o
  -4  -5   1        457.09        447.70        19.57 o
  -3  -5   1         14.67         12.31         2.23 o
  -2  -5   1        733.92        769.95        24.60 o
  -1  -5   1        328.89        387.44        16.25 o
   0  -5   1        481.23        476.39        18.32 o
   1  -5   1        204.97        232.25        11.60 o
   2  -5   1         12.38          9.80         1.65 o
   3  -5   1        172.26        181.36         8.89 o
   4  -5   1       1745.25       1756.23        30.45 o
   5  -5   1        500.12        521.40        14.01 o
   6  -5   1        336.05        316.97        13.30 o
   7  -5   1         19.34         17.39         2.09 o
   8  -5   1         35.33         30.16         3.69 o
   9  -5   1         20.73         21.40         3.38 o
  10  -5   1         51.20         58.53         5.56 o
  -9  -4   1          4.59          1.20         2.28 o
  -8  -4   1        133.13        135.02         8.31 o
  -7  -4   1         52.75         50.73         6.64 o
  -6  -4   1        115.95        104.71         8.65 o
  -5  -4   1          3.17          3.72         2.03 o
  -4  -4   1          0.53          1.42         1.29 o
  -3  -4   1          0.01         -0.67         0.67 o
  -2  -4   1        561.74        553.40        13.93 o
  -1  -4   1        127.31        123.09         7.49 o
   0  -4   1        550.02        597.46        19.84 o
   1  -4   1          2.47          1.49         0.85 o
   2  -4   1        146.95        126.50         5.31 o
   3  -4   1         17.56         23.03         1.58 o
   4  -4   1        118.44         89.99         3.33 o
   5  -4   1         66.99         66.55         2.98 o
   6  -4   1        242.18        249.33         6.53 o
   7  -4   1          0.10         -0.33         0.68 o
   8  -4   1          8.25          6.22         1.42 o
   9  -4   1          6.26          4.47         1.68 o
  10  -4   1         69.29         70.38         8.13 o
  -9  -3   1        129.46        132.40         8.17 o
  -8  -3   1         64.60         72.95         5.76 o
  -7  -3   1        732.64        726.32        20.05 o
  -6  -3   1        208.58        206.11         8.85 o
  -5  -3   1         68.47         70.12         7.15 o
  -4  -3   1         63.92         60.57         3.99 o
  -3  -3   1        115.26        113.14         5.17 o
  -2  -3   1       1113.69       1171.75        32.79 o
  -1  -3   1        695.45        680.58        20.61 o
   0  -3   1        614.18        612.89        18.61 o
   1  -3   1       1191.57       1367.09        49.31 o
   2  -3   1         95.15        105.93         4.12 o
   3  -3   1        984.66       1017.68        25.53 o
   4  -3   1       2693.19       2753.71        40.59 o
   5  -3   1         96.19        113.05         3.80 o
   6  -3   1        240.96        255.57         7.53 o
   7  -3   1        116.14        116.41         4.39 o
   8  -3   1        227.49        228.48         7.65 o
   9  -3   1        248.08        247.63        10.74 o
  10  -3   1         49.56         55.86         7.61 o
  -9  -2   1         28.65         30.03         3.77 o
  -8  -2   1         34.87         33.06         6.80 o
  -7  -2   1         54.80         55.36         4.46 o
  -6  -2   1         52.56         54.97         3.48 o
  -5  -2   1        208.07        226.89         6.92 o
  -4  -2   1          1.57          2.21         1.16 o
  -3  -2   1          0.64          0.88         0.70 o
  -2  -2   1       1522.90       1578.87        28.99 o
  -1  -2   1       9853.33       9787.14       222.26 o
   0  -2   1       3446.51       3643.67        84.78 o
   1  -2   1       5209.01       5656.59        91.90 o
   2  -2   1        373.71        381.07        10.56 o
   3  -2   1       1015.66        988.55        45.40 o
   4  -2   1        120.25        105.18         4.35 o
   5  -2   1        514.04        519.75        14.38 o
   6  -2   1         55.88         69.44         3.14 o
   7  -2   1         29.99         30.48         2.23 o
   8  -2   1         54.62         52.57         3.59 o
   9  -2   1        202.96        211.20        14.78 o
  10  -2   1        169.02        174.91        13.69 o
 -10  -1   1         14.26         18.58         4.63 o
  -9  -1   1         29.81         31.38         3.69 o
  -8  -1   1        127.64        133.82         7.18 o
  -7  -1   1        187.19        166.06         6.22 o
  -6  -1   1        198.91        196.95         5.68 o
  -5  -1   1          6.06         12.85         1.51 o
  -4  -1   1        208.68        236.30         6.37 o
  -3  -1   1       1696.09       1733.16        32.03 o
  -2  -1   1       7366.71       7331.26       168.56 o
  -1  -1   1          3.55         10.58         1.44 o
   1  -1   1       1786.11       1894.04        63.24 o
   2  -1   1        167.75        153.56         3.50 o
   3  -1   1        155.76        149.23         4.48 o
   4  -1   1          4.59          4.60         0.74 o
   5  -1   1        344.33        340.75         7.74 o
   6  -1   1          3.06          4.01         0.99 o
   7  -1   1         49.46         45.46         3.12 o
   8  -1   1        147.63        151.75         6.65 o
   9  -1   1          0.14         -0.64         0.94 o
  10  -1   1         42.73         29.42         5.70 o
 -10   0   1          3.14          2.26         1.54 o
  -9   0   1          5.63          5.52         1.45 o
  -8   0   1         46.46         41.61         4.78 o
  -7   0   1        113.29        122.77         5.42 o
  -6   0   1         28.74         29.17         2.44 o
  -5   0   1         23.37         22.73         1.94 o
  -4   0   1        205.35        218.49         5.90 o
  -3   0   1         27.90         18.64         1.96 o
  -2   0   1       1442.26       1509.13        38.35 o
   1   0   1        889.24        853.59        22.25 o
   2   0   1       1735.46       1651.48        28.17 o
   3   0   1       1003.25        963.39        14.97 o
   4   0   1        221.41        243.10         6.03 o
   5   0   1         58.66         49.91         2.24 o
   6   0   1         21.93         23.70         1.71 o
   7   0   1        180.92        164.87         5.06 o
   8   0   1         16.98         16.15         2.38 o
   9   0   1        235.94        218.33        16.14 o
  10   0   1          0.15         -2.81         2.81 o
 -10   1   1        108.43        103.22         6.63 o
  -9   1   1         77.72         82.60         5.89 o
  -8   1   1         97.65         99.87         6.15 o
  -7   1   1        276.94        276.69         8.36 o
  -6   1   1        238.88        247.35         7.31 o
  -5   1   1         82.20         79.79         3.57 o
  -4   1   1         78.03         73.48         2.50 o
  -3   1   1       2051.24       1940.06        32.88 o
  -2   1   1       5418.33       5263.92        69.44 o
   1   1   1        567.29        591.34        13.94 o
   2   1   1         33.28         36.67         1.49 o
   3   1   1          3.06          0.93         0.52 o
   4   1   1        350.98        339.31         7.64 o
   5   1   1        287.90        267.00         8.26 o
   6   1   1         69.51         69.44         4.84 o
   7   1   1        138.99        139.64         5.59 o
   8   1   1         27.03         27.56         5.33 o
   9   1   1         26.20         31.90         6.48 o
  10   1   1         80.21         86.34        10.84 o
 -10   2   1          0.04          0.91         1.87 o
  -9   2   1          9.23         10.53         3.98 o
  -8   2   1        560.37        553.33        29.06 o
  -7   2   1        195.98        190.52         6.68 o
  -6   2   1        509.55        518.64        11.37 o
  -5   2   1        112.23        115.45         3.59 o
  -4   2   1         17.31         17.80         1.23 o
  -3   2   1          0.27          0.88         0.43 o
  -2   2   1          0.20          0.61         0.38 o
  -1   2   1         81.09         84.73         4.71 o
   0   2   1          1.07          2.32         0.97 o
   1   2   1         23.69         19.83         1.52 o
   2   2   1        126.15        128.68         4.38 o
   3   2   1       1986.81       1943.07        34.88 o
   4   2   1        521.75        510.11        10.68 o
   5   2   1        972.40       1062.91        19.11 o
   6   2   1         81.59         72.78         3.93 o
   7   2   1          1.33         -0.78         1.34 o
   8   2   1         27.69         28.47         3.36 o
   9   2   1          0.00         -1.64         3.55 o
  10   2   1         29.23         34.44         7.46 o
 -11   3   1          5.75          5.10         3.38 o
 -10   3   1          0.11          2.79         2.24 o
  -9   3   1          4.87          3.46         1.46 o
  -8   3   1        115.48        112.62         7.30 o
  -7   3   1         36.99         39.19         2.72 o
  -6   3   1        249.69        209.77         6.90 o
  -5   3   1        212.36        230.21         5.55 o
  -4   3   1        145.82        163.20         4.26 o
  -3   3   1        703.37        765.44        16.13 o
  -2   3   1       5867.80       6106.12       142.97 o
  -1   3   1        100.25         94.96         5.82 o
   0   3   1       1496.88       1611.02        42.27 o
   1   3   1          0.20          1.04         0.68 o
   2   3   1        350.45        331.59        10.72 o
   3   3   1         13.61         11.14         1.27 o
   4   3   1        634.00        593.67        14.79 o
   5   3   1          1.65          1.50         0.96 o
   6   3   1        103.71        110.56         5.26 o
   7   3   1          8.13          7.77         2.05 o
   8   3   1         34.07         31.95         6.56 o
   9   3   1          0.84          5.34         3.66 o
 -11   4   1         17.47         21.03         5.25 o
 -10   4   1         46.51         51.44         8.08 o
  -9   4   1          5.55          6.93         1.98 o
  -8   4   1        449.43        454.36        11.52 o
  -7   4   1        219.52        232.22         7.35 o
  -6   4   1        443.08        417.40        13.64 o
  -5   4   1         42.04         42.39         2.30 o
  -4   4   1          3.03          4.56         1.04 o
  -3   4   1        192.38        200.30         7.04 o
  -2   4   1         15.99         18.55         2.88 o
  -1   4   1       1141.51       1436.16        40.13 o
   0   4   1       1095.66       1192.80        34.67 o
   1   4   1        251.60        261.34         8.37 o
   2   4   1        834.14        857.59        22.47 o
   3   4   1         46.54         46.65         5.86 o
   4   4   1        219.51        216.84         8.35 o
   5   4   1         33.23         30.40         3.97 o
   6   4   1        137.81        136.84         9.26 o
   7   4   1          0.21         -1.47         1.47 o
   8   4   1          5.04         -0.20         3.78 o
 -11   5   1         14.06          4.86         3.26 o
 -10   5   1          1.49          4.53         2.97 o
  -9   5   1        232.83        239.79        10.89 o
  -8   5   1        168.12        177.65         6.94 o
  -7   5   1         29.72         28.75         2.62 o
  -6   5   1         49.00         48.42         3.99 o
  -5   5   1          0.29          0.59         0.65 o
  -4   5   1        157.74        149.57         6.52 o
  -3   5   1         14.47         14.41         2.85 o
  -2   5   1       2442.14       2504.31        66.45 o
  -1   5   1         47.88         38.95         4.65 o
   0   5   1        644.56        616.54        15.83 o
   1   5   1        117.30        133.39         6.24 o
   2   5   1        758.18        765.95        18.69 o
   3   5   1        372.77        383.53        12.04 o
   4   5   1        208.59        201.63        12.25 o
   5   5   1        138.41        137.12        10.25 o
   6   5   1          0.33         -1.55         1.55 o
   7   5   1         24.05         27.44         4.40 o
 -11   6   1         21.24         22.79         5.74 o
 -10   6   1          1.83         -2.79         2.94 o
  -9   6   1         18.63         14.96         4.57 o
  -8   6   1         33.05         26.33         5.57 o
  -7   6   1        872.23        856.19        22.70 o
  -6   6   1        366.23        370.09        12.82 o
  -5   6   1        306.60        320.55        17.99 o
  -4   6   1         64.44         67.40         4.89 o
  -3   6   1       1127.85       1122.23        36.49 o
  -2   6   1        200.54        187.33         8.29 o
  -1   6   1       1533.14       1602.07        33.53 o
   0   6   1         42.48         37.05         5.10 o
   1   6   1         25.60         19.65         3.81 o
   2   6   1          5.66          4.31         2.24 o
   3   6   1        602.26        601.19        24.57 o
   4   6   1         83.77         79.42         8.19 o
   5   6   1        166.44        193.71        13.45 o
   6   6   1         41.38         34.59         4.57 o
 -11   7   1         21.52         12.50         4.64 o
 -10   7   1          0.62         -2.18         2.67 o
  -9   7   1         13.37         16.44         5.03 o
  -8   7   1          2.08          1.17         1.95 o
  -7   7   1          8.17         13.68         4.07 o
  -6   7   1        139.95        141.42         8.00 o
  -5   7   1         26.48         31.93         6.06 o
  -4   7   1        917.03        877.30        23.11 o
  -3   7   1        185.06        208.58        13.97 o
  -2   7   1        462.67        424.04        20.61 o
  -1   7   1          0.45         -0.23         2.65 o
   0   7   1         98.52         90.96         8.65 o
   1   7   1         53.66         45.89         6.21 o
   2   7   1          5.94          4.84         2.59 o
   3   7   1        258.05        278.48        16.47 o
   4   7   1         45.37         51.40         7.20 o
   5   7   1        232.53        269.13        17.14 o
   6   7   1         42.90         38.95         6.76 o
 -10   8   1          7.60          1.16         2.21 o
  -9   8   1          0.49         -2.65         2.65 o
  -8   8   1         60.90         55.31         8.86 o
  -7   8   1        170.09        191.33        16.25 o
  -6   8   1         87.21         89.42        10.66 o
  -5   8   1         72.97         85.17        10.09 o
  -4   8   1         69.12         67.29         8.70 o
  -3   8   1        450.06        429.93        22.27 o
  -2   8   1        280.68        309.28        18.10 o
  -1   8   1        233.82        198.38        14.22 o
   0   8   1         76.29         67.41         8.02 o
   1   8   1          0.01          2.51         2.86 o
   2   8   1         26.37         35.10         5.97 o
   3   8   1          0.79          1.60         2.31 o
   4   8   1         27.17         20.09         4.95 o
   5   8   1          7.94         -0.46         2.29 o
  -9   9   1         12.52          9.96         3.83 o
  -8   9   1        114.70        112.56        13.18 o
  -7   9   1        100.16         98.32        12.06 o
  -6   9   1        158.08        178.31        16.09 o
  -5   9   1          3.17          2.39         2.86 o
  -4   9   1         47.10         50.40         8.14 o
  -3   9   1          2.71          1.18         2.03 o
  -2   9   1        865.23        882.63        36.02 o
  -1   9   1         17.71         13.39         4.56 o
   0   9   1        508.14        482.67        24.55 o
   1   9   1         50.21         52.37         7.71 o
   2   9   1          0.47         -0.46         1.96 o
   3   9   1         47.52         41.32         7.12 o
   4   9   1         52.38         53.13         8.29 o
  -7  10   1         21.09         21.26         6.24 o
  -6  10   1        252.51        293.83        22.20 o
  -5  10   1         91.58         95.07        11.92 o
  -4  10   1          0.10         -1.31         3.34 o
  -3  10   1          5.17         11.62         4.68 o
  -2  10   1        259.30        257.78        18.67 o
  -1  10   1         21.16         20.61         5.19 o
   0  10   1         92.31         95.89        10.88 o
   1  10   1          3.64          5.62         3.16 o
   2  10   1          5.20          6.45         3.44 o
  -3  11   1          0.00          4.36         4.54 o
   0 -11   2         19.20          8.98         3.70 o
   1 -11   2         44.38         51.76         8.27 o
   2 -11   2         50.92         38.03         7.42 o
   3 -11   2        275.88        291.38        20.31 o
   4 -11   2         24.31         21.49         5.72 o
   5 -11   2          2.65          1.60         2.38 o
   6 -11   2         35.88         32.52         7.21 o
  -2 -10   2         13.45         16.22         5.25 o
  -1 -10   2          6.82          3.82         3.12 o
   0 -10   2         37.42         31.94         6.19 o
   1 -10   2        194.83        198.15        15.61 o
   2 -10   2         63.36         59.01         8.39 o
   3 -10   2        113.16        132.86        12.49 o
   4 -10   2         32.34         28.79         6.11 o
   5 -10   2         12.86         17.25         4.87 o
   6 -10   2         44.00         33.69         6.79 o
   7 -10   2         10.61         10.23         4.66 o
   8 -10   2        225.67        232.11        19.03 o
  -4  -9   2         59.26         62.09         9.23 o
  -3  -9   2          0.10          0.22         2.40 o
  -2  -9   2        361.27        387.51        22.38 o
  -1  -9   2         74.30         74.03         9.33 o
   0  -9   2        251.05        243.28        16.52 o
   1  -9   2         65.78         66.92         8.20 o
   2  -9   2        190.43        196.53        14.38 o
   3  -9   2          3.62          0.32         2.28 o
   4  -9   2        317.25        314.19        18.87 o
   5  -9   2         46.59         31.81         6.01 o
   6  -9   2         29.02         39.15         7.21 o
   7  -9   2         35.65         41.04         7.31 o
   8  -9   2         96.25        101.85        11.74 o
   9  -9   2          0.03         -2.66         2.66 o
  -6  -8   2         13.62         22.01         5.51 o
  -5  -8   2          2.00          5.42         2.97 o
  -4  -8   2        277.63        299.54        18.95 o
  -3  -8   2          5.31          4.77         2.81 o
  -2  -8   2        654.01        657.07        29.00 o
  -1  -8   2          2.82          1.89         2.60 o
   0  -8   2         47.53         44.41         6.61 o
   1  -8   2         24.41         32.01         5.54 o
   2  -8   2        504.06        457.07        21.79 o
   3  -8   2        247.84        239.11        14.96 o
   4  -8   2          3.71          2.30         2.30 o
   5  -8   2        114.65        117.91        10.98 o
   6  -8   2         43.55         46.92         7.15 o
   7  -8   2         13.60         10.49         3.69 o
   8  -8   2        214.40        233.23        16.88 o
   9  -8   2          2.10          3.27         2.55 o
  -7  -7   2          0.46          3.87         3.73 o
  -6  -7   2         38.32         39.74         6.69 o
  -5  -7   2        152.93        156.01        12.87 o
  -4  -7   2         23.04         28.22         5.46 o
  -3  -7   2        263.68        268.45        16.19 o
  -2  -7   2         45.68         45.62         6.29 o
  -1  -7   2         78.49         65.76         7.36 o
   0  -7   2          0.48          0.43         1.40 o
   1  -7   2          1.30         -2.02         2.02 o
   2  -7   2        322.21        332.76        16.81 o
   3  -7   2        234.12        220.07        13.41 o
   4  -7   2       1209.98       1153.37        38.50 o
   5  -7   2          6.46          2.26         2.08 o
   6  -7   2         18.09         16.62         2.87 o
   7  -7   2        173.28        181.93         9.75 o
   8  -7   2        133.78        150.13         9.12 o
   9  -7   2        118.41        131.89         9.73 o
  10  -7   2          0.25          2.82         2.19 o
  -8  -6   2         45.44         40.35         4.98 o
  -7  -6   2          5.80          7.10         2.85 o
  -6  -6   2         47.15         39.55         6.40 o
  -5  -6   2          0.49         -1.37         2.56 o
  -4  -6   2        502.85        480.01        21.89 o
  -3  -6   2         58.64         46.13         5.90 o
  -2  -6   2        277.88        290.14        15.23 o
  -1  -6   2          9.69         11.16         3.15 o
   0  -6   2          0.06          2.15         1.57 o
   1  -6   2        966.54        977.31        59.62 o
   2  -6   2        108.82         91.20         4.35 o
   3  -6   2        568.09        568.58        12.64 o
   4  -6   2         23.06         19.59         2.07 o
   5  -6   2        323.19        303.10         9.04 o
   6  -6   2         25.03         24.15         2.48 o
   7  -6   2         55.47         45.92         4.54 o
   8  -6   2          1.61          0.07         3.53 o
   9  -6   2         28.49         26.69         3.77 o
  10  -6   2         16.00          8.47         3.36 o
  -9  -5   2         48.25         42.23         5.06 o
  -8  -5   2         11.45         12.37         2.98 o
  -7  -5   2        130.27        129.07         9.54 o
  -6  -5   2         32.10         19.79         4.26 o
  -5  -5   2         91.31         89.06         8.33 o
  -4  -5   2          5.15          6.14         2.76 o
  -3  -5   2        664.69        628.38        23.78 o
  -2  -5   2        373.44        433.76        12.73 o
  -1  -5   2         18.09         15.74         2.93 o
   0  -5   2        749.55        826.73        26.77 o
   1  -5   2        299.66        319.55        10.18 o
   2  -5   2        130.00        154.43         5.29 o
   3  -5   2       1253.66       1347.91        25.04 o
   4  -5   2         92.40         96.27         4.44 o
   5  -5   2         62.96         62.94         3.11 o
   6  -5   2          0.14          0.41         0.73 o
   7  -5   2       1004.12       1022.75        20.00 o
   8  -5   2         81.41         75.83         5.80 o
   9  -5   2        251.04        254.58        11.51 o
  10  -5   2          0.99          4.25         2.79 o
  -9  -4   2        101.77        102.48         9.13 o
  -8  -4   2          3.41          4.42         1.88 o
  -7  -4   2         30.38         30.11         3.79 o
  -6  -4   2         20.52         13.28         3.41 o
  -5  -4   2         33.09         24.34         4.31 o
  -4  -4   2         59.36         69.14         4.70 o
  -3  -4   2        146.81        141.56         9.21 o
  -2  -4   2         19.92         26.43         3.60 o
  -1  -4   2        139.36        129.89         7.74 o
   0  -4   2        559.59        610.82        20.00 o
   1  -4   2       3084.97       3231.16       204.92 o
   2  -4   2        261.45        310.23        10.70 o
   3  -4   2       3562.61       3696.73        52.94 o
   4  -4   2          0.08          0.79         0.57 o
   5  -4   2          6.51          6.41         0.98 o
   6  -4   2          6.06          3.25         0.83 o
   7  -4   2        337.82        332.73         9.18 o
   8  -4   2        166.10        168.09         8.58 o
   9  -4   2        236.77        234.66        22.51 o
  10  -4   2          6.79          7.10         3.17 o
  -9  -3   2         64.33         62.19         5.56 o
  -8  -3   2         56.55         53.73         4.94 o
  -7  -3   2        177.86        174.72        15.26 o
  -6  -3   2         33.46         33.52         4.72 o
  -5  -3   2          3.09          4.42         1.47 o
  -4  -3   2        165.29        152.15        11.35 o
  -3  -3   2        702.92        692.11        16.45 o
  -2  -3   2          0.18         -0.78         0.78 o
  -1  -3   2          0.11          0.42         0.81 o
   0  -3   2         84.47         83.55         3.76 o
   1  -3   2       1109.07        977.71        26.36 o
   2  -3   2         70.41         77.63         2.86 o
   3  -3   2        411.49        376.01         9.12 o
   4  -3   2        365.82        372.26         7.29 o
   5  -3   2         99.52         99.42         3.73 o
   6  -3   2        115.57        124.58         4.25 o
   7  -3   2        125.10        121.61         4.99 o
   8  -3   2        120.37        107.85        16.83 o
   9  -3   2         88.74         85.50         9.83 o
  10  -3   2         43.73         35.04         6.25 o
 -10  -2   2         30.73         26.92         4.93 o
  -9  -2   2         24.66         18.00         3.02 o
  -8  -2   2         46.58         51.30         4.60 o
  -7  -2   2         43.79         36.05         3.59 o
  -6  -2   2          2.17          2.27         1.04 o
  -5  -2   2         50.86         55.55         8.14 o
  -4  -2   2         30.32         37.09         3.12 o
  -3  -2   2         22.27         29.68         3.76 o
  -2  -2   2         56.78         46.02         4.06 o
  -1  -2   2        221.88        233.52         8.92 o
   0  -2   2        140.75        140.92         4.73 o
   1  -2   2          1.86          0.76         0.36 o
   2  -2   2       3173.66       3589.06        48.44 o
   3  -2   2         23.26         22.19         1.37 o
   4  -2   2        772.22        777.30        13.17 o
   5  -2   2         53.32         61.73         4.03 o
   6  -2   2         98.25         90.28         3.57 o
   7  -2   2          5.64          5.44         1.20 o
   8  -2   2        212.86        218.44         9.25 o
   9  -2   2          1.69         -0.71         2.89 o
  10  -2   2         38.42         31.64         6.13 o
 -10  -1   2         21.49         22.10         4.45 o
  -9  -1   2         41.53         39.64         4.13 o
  -8  -1   2        148.73        144.44        10.21 o
  -7  -1   2         64.28         60.49         3.71 o
  -6  -1   2          5.13          4.86         1.17 o
  -5  -1   2          6.26          4.16         1.67 o
  -4  -1   2       5582.29       5594.96        95.36 o
  -3  -1   2        256.73        247.11        11.25 o
  -2  -1   2      25631.19      24094.86       543.22 o
  -1  -1   2        193.47        191.41         5.07 o
   0  -1   2       1091.17       1177.83        81.10 o
   1  -1   2        493.36        484.04         8.37 o
   2  -1   2        400.35        349.40        38.00 o
   3  -1   2       1305.68       1423.11        36.21 o
   4  -1   2         94.96         94.96         3.57 o
   5  -1   2         74.38         79.11         2.98 o
   6  -1   2          2.72          2.97         0.76 o
   7  -1   2          7.96          7.58         1.04 o
   8  -1   2        217.87        227.77         6.94 o
   9  -1   2         66.98         65.05         8.61 o
  10  -1   2         29.94         24.02         5.72 o
 -10   0   2          0.08          0.11         1.39 o
  -9   0   2         23.96         22.02         3.08 o
  -8   0   2        195.96        201.68        11.88 o
  -7   0   2          1.15          1.33         1.47 o
  -6   0   2         12.35         13.82         1.70 o
  -5   0   2        167.01        170.28         5.51 o
  -4   0   2       2057.64       1951.15        38.82 o
  -3   0   2          9.32          8.93         0.95 o
  -2   0   2       1703.13       1688.59        43.59 o
  -1   0   2          6.89          9.13         0.59 o
   0   0   2        495.84        492.08        59.51 o
   1   0   2         37.42         27.07         2.71 o
   2   0   2       1690.21       1488.04       126.53 o
   3   0   2        302.08        332.31         6.21 o
   4   0   2       1942.63       1952.02        24.56 o
   5   0   2        190.92        190.11         6.29 o
   6   0   2         14.28         11.99         1.38 o
   7   0   2         87.86         94.40         4.14 o
   8   0   2        232.74        240.33         9.19 o
   9   0   2        130.57        167.90        14.66 o
  10   0   2         41.51         29.52         6.94 o
 -11   1   2         20.16         21.29         5.10 o
 -10   1   2         90.43         87.79         9.73 o
  -9   1   2          3.24          2.61         1.57 o
  -8   1   2        191.44        202.51         8.62 o
  -7   1   2         13.78         15.72         2.20 o
  -6   1   2         55.36         56.23         3.86 o
  -5   1   2        182.67        186.53         5.53 o
  -4   1   2        100.83         86.53         3.44 o
  -3   1   2       2440.63       2341.29        31.91 o
  -2   1   2        745.56        704.13        21.11 o
  -1   1   2          1.45          1.89         0.76 o
   0   1   2        189.82        214.06        10.19 o
   1   1   2        968.00        988.29        17.47 o
   2   1   2       1439.88       1417.89        19.92 o
   3   1   2        180.46        151.32         4.52 o
   4   1   2        119.15         95.46         6.10 o
   5   1   2         16.03         19.25         1.64 o
   6   1   2          5.02          4.10         0.99 o
   7   1   2        209.30        210.44        11.29 o
   8   1   2         20.14         24.97         5.91 o
   9   1   2         88.93         97.34        11.37 o
  10   1   2          4.15          9.28         4.11 o
 -11   2   2         34.37         33.56         6.28 o
 -10   2   2         73.08         68.78         8.81 o
  -9   2   2        400.29        439.36        14.15 o
  -8   2   2          3.12          3.77         1.36 o
  -7   2   2        495.04        479.45        13.47 o
  -6   2   2        378.96        374.60        11.06 o
  -5   2   2        124.75        122.86         3.43 o
  -4   2   2        660.81        740.15        12.86 o
  -3   2   2         35.06         48.01         2.35 o
  -2   2   2         26.24         28.74         3.13 o
  -1   2   2       1020.60       1101.61        29.77 o
   0   2   2         46.45         38.06         2.25 o
   1   2   2         17.95         13.68         1.37 o
   2   2   2         35.31         33.55         2.08 o
   3   2   2        609.45        588.98        14.56 o
   4   2   2        233.15        232.31         6.35 o
   5   2   2         79.03         85.22         3.90 o
   6   2   2          2.54          2.30         0.85 o
   7   2   2        139.87        148.77         7.40 o
   8   2   2         30.28         37.07         7.21 o
   9   2   2        123.77        147.34        14.64 o
 -11   3   2         11.86         16.65         5.12 o
 -10   3   2         62.64         58.55         8.38 o
  -9   3   2        186.28        195.25         8.71 o
  -8   3   2         27.13         26.26         2.92 o
  -7   3   2        144.69        141.45         4.98 o
  -6   3   2         30.63         33.14         1.98 o
  -5   3   2         38.47         34.23         1.87 o
  -4   3   2         85.85         96.57         4.23 o
  -3   3   2       2936.92       3199.48        65.04 o
  -2   3   2        476.62        457.31        16.58 o
  -1   3   2       3434.38       3792.14        91.58 o
   0   3   2        748.29        838.08        17.71 o
   1   3   2       1624.96       1597.93        40.56 o
   2   3   2          5.51          7.79         1.68 o
   3   3   2       1241.19       1208.54        23.99 o
   4   3   2         31.71         30.84         2.38 o
   5   3   2         26.78         26.42         2.40 o
   6   3   2          0.18         -0.59         0.95 o
   7   3   2        236.45        273.41        11.17 o
   8   3   2         20.11         19.92         5.53 o
 -11   4   2         86.98        100.40        11.74 o
 -10   4   2         50.55         53.63         8.46 o
  -9   4   2        194.37        216.21         9.58 o
  -8   4   2          0.02          0.16         0.84 o
  -7   4   2        358.62        356.42        11.03 o
  -6   4   2          3.51          4.49         1.35 o
  -5   4   2         20.48         25.26         2.09 o
  -4   4   2        606.59        659.28        41.84 o
  -3   4   2        202.87        182.88        10.21 o
  -2   4   2       2040.27       2165.71        57.24 o
  -1   4   2        174.33        201.53        10.59 o
   0   4   2       1686.35       1839.41        35.11 o
   1   4   2        362.09        380.77        10.77 o
   2   4   2         31.10         24.83         4.14 o
   3   4   2        293.42        281.25         9.16 o
   4   4   2        118.19        115.25         4.70 o
   5   4   2         42.76         36.31         2.99 o
   6   4   2          2.96          2.48         1.44 o
   7   4   2         81.65         77.31        10.72 o
   8   4   2          6.81          4.71         3.46 o
 -11   5   2          1.96          0.30         2.28 o
 -10   5   2        233.14        263.72        19.60 o
  -9   5   2        222.85        209.93        16.79 o
  -8   5   2        125.62        103.88        11.11 o
  -7   5   2        201.78        208.33         8.81 o
  -6   5   2         49.02         49.20         3.84 o
  -5   5   2         66.32         64.55         4.39 o
  -4   5   2          5.50          4.94         1.27 o
  -3   5   2        438.48        438.86        18.46 o
  -2   5   2         37.79         40.12         4.83 o
  -1   5   2        237.56        247.12         9.14 o
   0   5   2        199.25        208.01         9.35 o
   1   5   2        275.77        270.19         9.60 o
   2   5   2        478.86        470.83        25.24 o
   3   5   2        304.52        313.28        10.60 o
   4   5   2        248.02        274.75        10.29 o
   5   5   2          1.16          2.26         1.73 o
   6   5   2        108.54        112.84         7.68 o
   7   5   2          0.01         -4.16         4.16 o
 -11   6   2         47.69         33.83         7.29 o
 -10   6   2          0.05         -0.39         2.72 o
  -9   6   2        142.62        152.82        14.41 o
  -8   6   2        158.53        147.18        13.44 o
  -7   6   2         89.31         75.31         5.73 o
  -6   6   2        371.29        342.90        12.88 o
  -5   6   2          1.53          2.54         1.78 o
  -4   6   2        516.02        507.06        15.48 o
  -3   6   2          0.36          2.09         2.12 o
  -2   6   2       1032.51       1012.43        35.01 o
  -1   6   2          0.71          0.10         2.10 o
   0   6   2         97.14         86.25         7.83 o
   1   6   2        119.28        102.80         8.53 o
   2   6   2        748.10        719.10        26.83 o
   3   6   2         82.91         81.23         7.76 o
   4   6   2        224.04        230.48        14.06 o
   5   6   2        122.91        126.30         8.28 o
   6   6   2         15.37         15.22         3.25 o
 -10   7   2         82.45         75.30        10.76 o
  -9   7   2          5.17         11.86         4.18 o
  -8   7   2        304.41        292.53        20.23 o
  -7   7   2         11.51          9.77         3.77 o
  -6   7   2        102.00         90.73         6.28 o
  -5   7   2          6.40          4.78         1.35 o
  -4   7   2        933.00        924.89        24.37 o
  -3   7   2        152.93        170.29        13.06 o
  -2   7   2        602.68        602.08        25.94 o
  -1   7   2         94.20         89.51         8.86 o
   0   7   2         46.41         40.15         6.04 o
   1   7   2         34.08         32.58         5.36 o
   2   7   2        171.66        180.10        12.52 o
   3   7   2         14.06         12.85         3.77 o
   4   7   2        133.57        133.33        11.25 o
   5   7   2         21.55         21.12         9.11 o
  -9   8   2         26.28         28.04         6.36 o
  -8   8   2         71.33         64.06         9.60 o
  -7   8   2         30.79         33.48         6.95 o
  -6   8   2          1.81          2.34         2.66 o
  -5   8   2          2.43          5.51         3.27 o
  -4   8   2        485.62        490.23        25.60 o
  -3   8   2         15.47         19.35         4.86 o
  -2   8   2        689.39        643.24        28.41 o
  -1   8   2         41.39         34.29         5.99 o
   0   8   2         11.66         12.04         3.80 o
   1   8   2         36.12         32.72         5.62 o
   2   8   2        196.38        187.29        13.84 o
   3   8   2          8.32          7.89         3.08 o
   4   8   2         34.93         40.38         6.58 o
   5   8   2          6.12          6.39         3.58 o
  -8   9   2        156.44        174.39        16.85 o
  -7   9   2         16.58         26.39         6.84 o
  -6   9   2         35.51         42.61         8.37 o
  -5   9   2        354.48        391.12        24.49 o
  -4   9   2          5.07          4.15         3.40 o
  -3   9   2        424.75        445.33        24.60 o
  -2   9   2          0.41         -0.41         2.74 o
  -1   9   2        126.82        110.73        11.23 o
   0   9   2         36.83         34.35         6.55 o
   1   9   2          0.45         -1.29         3.02 o
   2   9   2          0.45          0.56         1.95 o
   3   9   2         10.99         10.12         3.84 o
   4   9   2          6.69         11.70         4.22 o
  -6  10   2        110.96        155.91        16.15 o
  -5  10   2         15.04          9.77         4.15 o
  -4  10   2          0.01         -0.92         3.61 o
  -3  10   2         75.13         90.44        11.23 o
  -2  10   2          0.76         -0.89         2.80 o
  -1  10   2         64.97         70.12         9.62 o
   0  10   2          0.03         -0.32         2.75 o
   1  10   2         35.68         34.93         7.12 o
   0 -11   3        107.71        124.64        13.12 o
   1 -11   3         90.15        109.70        12.24 o
   2 -11   3        211.41        222.67        17.40 o
   3 -11   3        114.39        112.91        12.22 o
   4 -11   3          3.98         -3.40         3.40 o
   5 -11   3         30.87         44.27         7.78 o
   6 -11   3        247.11        269.07        20.52 o
  -2 -10   3        236.89        225.42        17.53 o
  -1 -10   3          0.76          1.65         3.02 o
   0 -10   3          0.52          0.98         1.80 o
   1 -10   3        313.05        331.26        20.68 o
   2 -10   3         88.52         95.70        10.49 o
   3 -10   3          2.32          5.27         2.97 o
   4 -10   3          3.57         -3.14         3.14 o
   5 -10   3        146.88        151.25        13.68 o
   6 -10   3         36.52         51.77         8.37 o
   7 -10   3        181.22        200.05        17.04 o
   8 -10   3        153.97        161.73        15.50 o
  -4  -9   3          1.66         -0.84         3.68 o
  -3  -9   3         35.11         33.74         6.45 o
  -2  -9   3        139.78        137.99        12.86 o
  -1  -9   3        111.79        121.21        11.89 o
   0  -9   3        353.95        371.43        21.20 o
   1  -9   3         17.81         22.17         4.93 o
   2  -9   3         69.02         78.00         8.83 o
   3  -9   3          2.26          1.97         2.00 o
   4  -9   3         25.02         27.60         5.39 o
   5  -9   3        176.45        168.43        13.38 o
   6  -9   3          8.44          9.71         4.10 o
   7  -9   3        358.45        346.69        21.85 o
   8  -9   3         13.37         13.41         4.43 o
   9  -9   3         72.49         82.88        10.77 o
  -6  -8   3          8.01         13.62         4.89 o
  -5  -8   3        238.90        261.98        18.13 o
  -4  -8   3          3.47          9.65         3.84 o
  -3  -8   3        197.38        193.05        14.48 o
  -2  -8   3          0.72          1.01         3.11 o
  -1  -8   3        164.40        173.90        13.29 o
   0  -8   3        163.91        165.74        12.73 o
   1  -8   3       1057.93       1034.78        37.23 o
   2  -8   3         12.33          6.79         3.03 o
   3  -8   3          9.40          8.19         2.85 o
   4  -8   3          0.54         -0.98         1.73 o
   5  -8   3        347.21        331.51        18.85 o
   6  -8   3         69.11         60.88         7.90 o
   7  -8   3        121.73        123.00        11.76 o
   8  -8   3         19.50         17.97         3.41 o
   9  -8   3          1.85          9.46         6.51 o
  10  -8   3          0.71          1.01         2.05 o
  -7  -7   3          1.03         -3.40         3.40 o
  -6  -7   3          3.48         -3.21         3.21 o
  -5  -7   3          2.03         -0.44         2.38 o
  -4  -7   3        188.09        188.42        13.69 o
  -3  -7   3          0.03         -0.90         2.92 o
  -2  -7   3          5.74          2.51         2.50 o
  -1  -7   3         32.19         27.59         4.93 o
   0  -7   3        112.76        122.26         9.89 o
   1  -7   3         71.77         70.33         7.31 o
   2  -7   3        280.57        260.20        14.37 o
   3  -7   3        368.96        300.44        15.72 o
   4  -7   3         17.71         14.68         3.49 o
   5  -7   3         16.92         12.04         2.48 o
   6  -7   3        380.26        369.96        17.93 o
   7  -7   3        394.29        398.44        15.21 o
   8  -7   3        155.20        151.31         9.20 o
   9  -7   3         26.71         28.03         4.10 o
  10  -7   3         27.60         32.64         6.72 o
  -8  -6   3          5.38          5.53         2.20 o
  -7  -6   3          0.35          1.38         1.96 o
  -6  -6   3        115.03        102.14        10.11 o
  -5  -6   3        105.50        105.16         9.87 o
  -4  -6   3         16.17         12.52         3.53 o
  -3  -6   3         99.67         91.04         8.46 o
  -2  -6   3         16.80         17.79         3.70 o
  -1  -6   3        121.13        115.92         8.95 o
   0  -6   3        663.55        721.17        17.37 o
   1  -6   3        897.69        905.21        22.45 o
   2  -6   3       1411.81       1380.87        23.84 o
   3  -6   3         54.15         57.34         3.41 o
   4  -6   3        127.29        120.86         5.13 o
   5  -6   3        280.18        281.34         8.54 o
   6  -6   3          1.45          4.30         1.25 o
   7  -6   3         13.99         14.90         2.03 o
   8  -6   3          5.81          2.93         1.65 o
   9  -6   3        160.16        139.45        12.92 o
  10  -6   3          0.95          7.44         3.36 o
  -9  -5   3          6.48          4.86         3.34 o
  -8  -5   3          7.47          7.33         2.45 o
  -7  -5   3          0.07          0.14         1.85 o
  -6  -5   3        115.21        116.26        10.14 o
  -5  -5   3         16.74         14.36         3.74 o
  -4  -5   3        694.29        646.74        25.00 o
  -3  -5   3          0.87          1.36         1.71 o
  -2  -5   3         78.22         93.09         7.33 o
  -1  -5   3          1.52          0.06         1.03 o
   0  -5   3        453.35        403.01        11.94 o
   1  -5   3         99.90        117.24         4.72 o
   2  -5   3        107.01         77.37         3.60 o
   3  -5   3          0.64          1.29         0.65 o
   4  -5   3          1.63          0.26         0.62 o
   5  -5   3         28.53         27.82         2.35 o
   6  -5   3        315.73        308.07        13.68 o
   7  -5   3        221.86        223.93        13.58 o
   8  -5   3        126.85        129.34         7.70 o
   9  -5   3        154.76        149.09        13.00 o
  10  -5   3         18.89         24.43         5.45 o
  -9  -4   3         84.97         76.87         6.44 o
  -8  -4   3          4.47          6.53         2.40 o
  -7  -4   3          1.45          2.73         2.21 o
  -6  -4   3         21.37         16.97         3.94 o
  -5  -4   3         18.88         16.64         3.74 o
  -4  -4   3         33.92         29.92         4.37 o
  -3  -4   3          0.37         -0.43         1.61 o
  -2  -4   3         13.09         13.17         1.82 o
  -1  -4   3          5.48          3.17         1.11 o
   0  -4   3        273.85        253.28        21.38 o
   1  -4   3        656.81        683.56        12.61 o
   2  -4   3       3320.32       3285.94        70.65 o
   3  -4   3         71.59         75.68         3.19 o
   4  -4   3        140.37        150.38         7.14 o
   5  -4   3        536.25        540.35        12.17 o
   6  -4   3        143.72        134.70         7.24 o
   7  -4   3        830.86        819.06        16.32 o
   8  -4   3          8.93         12.24         3.01 o
   9  -4   3        120.85        110.79        11.41 o
  10  -4   3          3.01          3.21         2.53 o
 -10  -3   3         19.48         27.16         5.22 o
  -9  -3   3         49.84         41.14         7.67 o
  -8  -3   3         13.39         12.29         2.42 o
  -7  -3   3         37.37         39.90         3.95 o
  -6  -3   3        118.68        127.00         9.59 o
  -5  -3   3        197.01        166.95        10.50 o
  -4  -3   3        951.10        950.36        37.14 o
  -3  -3   3       1975.31       2096.34        57.28 o
  -2  -3   3         71.17         90.49         6.58 o
  -1  -3   3         19.80         14.00         1.62 o
   0  -3   3       1657.58       1614.41        29.83 o
   1  -3   3       1545.19       1555.62        33.25 o
   2  -3   3         32.75         44.45         2.06 o
   3  -3   3        157.76        180.85         5.08 o
   4  -3   3        475.23        538.68         9.34 o
   5  -3   3         93.58         88.13         3.19 o
   6  -3   3        135.40        131.80         4.61 o
   7  -3   3        171.30        184.35        11.09 o
   8  -3   3        208.83        216.53        10.10 o
   9  -3   3          0.37         -3.42         3.42 o
  10  -3   3          1.46          4.46         2.91 o
 -10  -2   3         20.30         19.36         4.51 o
  -9  -2   3         35.15         31.45         3.81 o
  -8  -2   3         25.75         24.38         3.24 o
  -7  -2   3        173.94        172.95         9.61 o
  -6  -2   3        196.43        193.85         7.35 o
  -5  -2   3       1660.78       1726.52        29.01 o
  -4  -2   3       2672.42       2756.28        41.53 o
  -3  -2   3        276.93        252.34        12.29 o
  -2  -2   3       2454.28       2616.20        66.11 o
  -1  -2   3        379.58        375.87         9.26 o
   0  -2   3         46.49         55.05         2.13 o
   1  -2   3        966.94        973.88        14.76 o
   2  -2   3        445.91        460.12        19.57 o
   3  -2   3        227.85        228.40         4.90 o
   4  -2   3         42.98         54.04         2.02 o
   5  -2   3        289.04        275.59         5.82 o
   6  -2   3        656.75        665.63        17.88 o
   7  -2   3        163.84        164.36         4.22 o
   8  -2   3        131.47        108.02        10.78 o
   9  -2   3          0.67          2.20         2.12 o
  10  -2   3          5.55          4.27         3.03 o
 -10  -1   3          5.89          9.35         3.64 o
  -9  -1   3          4.18          4.39         1.37 o
  -8  -1   3         31.35         32.82         4.45 o
  -7  -1   3          7.71          5.79         1.47 o
  -6  -1   3          0.06          0.40         0.85 o
  -5  -1   3         31.77         27.04         2.80 o
  -4  -1   3        155.16        152.95         9.85 o
  -3  -1   3        287.25        299.23        13.24 o
  -2  -1   3         16.74         15.15         1.40 o
  -1  -1   3        415.28        407.44         7.31 o
   0  -1   3       1295.84       1248.13        29.17 o
   1  -1   3       1464.17       1444.74        20.32 o
   2  -1   3        253.53        262.98        11.68 o
   3  -1   3         41.68         57.94        11.26 o
   4  -1   3          2.12          2.10         0.29 o
   5  -1   3        239.78        256.19         4.70 o
   6  -1   3        147.25        153.79         3.80 o
   7  -1   3        391.57        425.50         9.21 o
   8  -1   3          0.39         -2.76         2.76 o
   9  -1   3        104.74         94.62        10.99 o
  10  -1   3         25.10         16.42         4.84 o
 -11   0   3         78.84         81.11         7.75 o
 -10   0   3          0.03          0.00         2.40 o
  -9   0   3        107.50        110.45         6.61 o
  -8   0   3         45.27         46.21         3.96 o
  -7   0   3        161.77        174.83         7.43 o
  -6   0   3        112.39        125.83         4.89 o
  -5   0   3       2085.25       2112.93        32.45 o
  -4   0   3        404.31        417.31         9.79 o
  -3   0   3          0.68          0.10         0.72 o
  -2   0   3         99.83         87.88         2.47 o
  -1   0   3       1001.13       1109.00        16.39 o
   0   0   3        207.75        190.40         4.87 o
   1   0   3         17.37         18.25         1.13 o
   2   0   3        210.51        203.38        10.17 o
   3   0   3         68.23         61.33         2.86 o
   4   0   3         53.23         62.34         2.13 o
   5   0   3        152.09        148.65         4.83 o
   6   0   3          3.18          2.31         0.69 o
   7   0   3        324.55        334.60        10.14 o
   8   0   3         84.39         98.88        10.95 o
   9   0   3         21.38         17.86         5.38 o
 -11   1   3          0.53          3.59         2.45 o
 -10   1   3        105.79         97.49        10.73 o
  -9   1   3          9.30         10.36         2.31 o
  -8   1   3         89.51         85.53         5.02 o
  -7   1   3         24.16         23.68         2.42 o
  -6   1   3         14.02         11.58         1.32 o
  -5   1   3         92.64         93.76         3.24 o
  -4   1   3        508.21        506.65        19.71 o
  -3   1   3          3.10          2.83         1.30 o
  -2   1   3        544.20        524.68        19.04 o
  -1   1   3         31.62         27.50         1.50 o
   0   1   3        716.19        713.11        28.81 o
   1   1   3       5622.72       6024.44        96.84 o
   2   1   3        851.75        821.11        14.95 o
   3   1   3       1201.15       1290.43        37.52 o
   4   1   3        119.21        115.67         3.65 o
   5   1   3         26.91         25.41         1.78 o
   6   1   3        667.38        689.55        13.37 o
   7   1   3         10.43         11.29         1.84 o
   8   1   3         94.72        111.56        12.15 o
   9   1   3          3.22          3.15         2.97 o
 -11   2   3         20.51         21.37         5.39 o
 -10   2   3         95.77        117.79        12.06 o
  -9   2   3        124.87        122.29         6.41 o
  -8   2   3         27.73         24.86         2.52 o
  -7   2   3         43.54         38.67         2.81 o
  -6   2   3        282.99        300.10         8.31 o
  -5   2   3          2.73          4.72         0.72 o
  -4   2   3        950.79        954.49        18.48 o
  -3   2   3         36.38         47.63         2.91 o
  -2   2   3        201.13        193.75         9.48 o
  -1   2   3       2271.45       2292.14        40.66 o
   0   2   3       1231.40       1237.42        23.19 o
   1   2   3        226.41        249.35         7.10 o
   2   2   3       1125.96       1124.14        24.21 o
   3   2   3         38.73         39.63         1.97 o
   4   2   3        266.42        284.41         8.10 o
   5   2   3          8.47          8.61         1.66 o
   6   2   3         48.30         48.60         6.60 o
   7   2   3          0.34         -1.12         2.81 o
   8   2   3         42.94         50.90         8.77 o
 -11   3   3         32.66         29.32         6.42 o
 -10   3   3        186.63        202.69        16.62 o
  -9   3   3         59.64         55.35         8.45 o
  -8   3   3         48.95         49.80         3.67 o
  -7   3   3        110.48        100.63         4.74 o
  -6   3   3        240.60        252.45         7.87 o
  -5   3   3        217.87        253.96         7.58 o
  -4   3   3        321.85        314.30         9.48 o
  -3   3   3         84.82         90.33         6.98 o
  -2   3   3       1666.61       1812.33        48.74 o
  -1   3   3          1.39          1.57         0.87 o
   0   3   3          1.79          8.42         1.40 o
   1   3   3         16.94         17.21         2.14 o
   2   3   3        592.64        547.17        12.90 o
   3   3   3         10.16          9.03         1.23 o
   4   3   3         51.68         55.52         3.18 o
   5   3   3         38.01         39.46         2.82 o
   6   3   3        204.06        234.56         9.99 o
   7   3   3          0.84          2.15         3.33 o
   8   3   3         29.73         24.80         6.55 o
 -11   4   3          5.37         12.14         4.71 o
 -10   4   3         28.08         33.67         7.14 o
  -9   4   3          2.85          1.70         2.03 o
  -8   4   3          0.56          1.05         2.42 o
  -7   4   3          0.14          0.41         1.43 o
  -6   4   3         63.78         58.38         3.74 o
  -5   4   3        244.14        245.13         7.05 o
  -4   4   3       1170.20       1199.43        24.82 o
  -3   4   3        542.84        502.29        19.92 o
  -2   4   3         80.95         78.26         4.66 o
  -1   4   3        124.83        141.66         6.29 o
   0   4   3        570.02        588.87        14.96 o
   1   4   3        975.64        984.30        21.38 o
   2   4   3         71.04         69.49         4.10 o
   3   4   3         74.76         71.06         4.18 o
   4   4   3         74.96         81.65         3.56 o
   5   4   3        404.81        425.78        21.20 o
   6   4   3         43.43         36.82         4.00 o
   7   4   3        251.56        291.71        21.70 o
 -11   5   3        217.65        227.73        19.19 o
 -10   5   3         90.76         91.17        11.38 o
  -9   5   3        468.00        506.52        27.87 o
  -8   5   3        138.05        135.83        12.90 o
  -7   5   3         15.66         15.45         2.50 o
  -6   5   3         82.54         78.11         4.77 o
  -5   5   3        926.00        890.83        21.14 o
  -4   5   3        210.86        195.99         8.14 o
  -3   5   3        281.28        274.30        10.34 o
  -2   5   3         23.21         22.56         2.76 o
  -1   5   3        285.33        309.84        10.70 o
   0   5   3         70.54         77.41         5.00 o
   1   5   3       1116.73       1117.75        33.62 o
   2   5   3        299.87        301.03        10.21 o
   3   5   3         85.34         82.51         5.07 o
   4   5   3          5.90          5.27         1.98 o
   5   5   3         82.82         86.68         6.40 o
   6   5   3        134.22        140.51        14.54 o
 -10   6   3          0.30          1.68         3.99 o
  -9   6   3          3.00          4.23         2.84 o
  -8   6   3         57.60         44.80         7.60 o
  -7   6   3          1.81          0.89         0.89 o
  -6   6   3        452.37        439.46        14.03 o
  -5   6   3        163.67        169.95         8.21 o
  -4   6   3        793.50        726.09        42.12 o
  -3   6   3        191.06        188.56        13.10 o
  -2   6   3        648.86        626.10        25.78 o
  -1   6   3        614.22        583.73        24.14 o
   0   6   3         27.14         25.68         4.45 o
   1   6   3        990.53        992.93        33.83 o
   2   6   3         11.99          7.61         2.85 o
   3   6   3        216.22        200.75        12.66 o
   4   6   3          6.98          5.24         1.93 o
   5   6   3          0.23         -0.69         1.75 o
 -10   7   3         11.71         20.79         5.83 o
  -9   7   3         93.68         96.49        12.16 o
  -8   7   3         33.78         34.45         7.11 o
  -7   7   3          0.08          2.28         3.31 o
  -6   7   3         30.26         30.24         3.52 o
  -5   7   3        135.85        127.46         7.52 o
  -4   7   3        145.08        175.75         9.09 o
  -3   7   3         30.78         29.16         5.39 o
  -2   7   3         39.22         38.51         4.33 o
  -1   7   3         27.47         21.06         4.63 o
   0   7   3         77.11         72.65         7.95 o
   1   7   3          0.52          0.97         2.18 o
   2   7   3         17.05         20.14         4.45 o
   3   7   3          0.44         -0.89         2.23 o
   4   7   3          3.21          2.11         1.81 o
  -9   8   3          4.53          6.29         3.67 o
  -8   8   3          6.77          7.21         3.98 o
  -7   8   3        106.03        133.74        13.79 o
  -6   8   3         83.42         82.36        10.78 o
  -5   8   3         65.99         70.36         9.72 o
  -4   8   3        347.54        358.34        21.80 o
  -3   8   3         67.18         67.23         8.87 o
  -2   8   3         57.42         46.40         5.03 o
  -1   8   3          0.75         -0.26         2.30 o
   0   8   3         41.45         36.16         6.36 o
   1   8   3        137.82        144.35        12.05 o
   2   8   3         94.88         87.87         9.38 o
   3   8   3          1.74         -0.44         2.07 o
   4   8   3         13.98         10.87         3.79 o
  -8   9   3        102.15        107.00        13.35 o
  -7   9   3        188.06        215.47        18.94 o
  -6   9   3        217.17        254.79        20.10 o
  -5   9   3          8.16         10.77         4.24 o
  -4   9   3        750.95        807.99        36.90 o
  -3   9   3         19.00         29.96         6.52 o
  -2   9   3         95.53         87.45         7.29 o
  -1   9   3          6.22          2.73         2.50 o
   0   9   3         89.80         92.04        10.40 o
   1   9   3         17.20         18.98         5.02 o
   2   9   3        154.20        149.99        13.38 o
   3   9   3         18.53         21.77         5.57 o
  -6  10   3         51.26         60.71        10.22 o
  -5  10   3          6.53          5.72         4.49 o
  -4  10   3         40.44         32.74         7.31 o
  -3  10   3         31.67         30.32         6.86 o
  -2  10   3         24.59         31.98         6.94 o
  -1  10   3          1.79          2.25         2.47 o
   0  10   3         69.11         68.31         9.47 o
   0 -11   4         30.68         44.42         7.96 o
   1 -11   4        101.72        122.54        12.75 o
   2 -11   4          0.03         -1.43         2.30 o
   3 -11   4          7.22          8.28         3.64 o
   4 -11   4         48.70         42.51         7.47 o
   5 -11   4         72.62         69.08         9.55 o
   6 -11   4         32.11         30.80         6.87 o
  -2 -10   4         22.03         17.68         5.31 o
  -1 -10   4          0.28          1.20         2.47 o
   0 -10   4        230.54        251.04        18.07 o
   1 -10   4         39.90         44.55         7.35 o
   2 -10   4          6.54         12.84         4.17 o
   3 -10   4        107.25         95.83        10.53 o
   4 -10   4        306.07        307.06        19.43 o
   5 -10   4        153.43        154.90        13.56 o
   6 -10   4        176.62        181.96        15.61 o
   7 -10   4         81.49         80.74        10.46 o
   8 -10   4         10.37         19.84         5.54 o
  -4  -9   4         15.01         10.23         3.99 o
  -3  -9   4        105.94         94.46        10.74 o
  -2  -9   4        113.06        106.16        11.25 o
  -1  -9   4        171.42        193.18        15.08 o
   0  -9   4         37.16         42.07         6.67 o
   1  -9   4         96.03         94.17         9.86 o
   2  -9   4          8.39          7.35         2.69 o
   3  -9   4         11.60         11.68         3.60 o
   4  -9   4         30.13         37.05         6.03 o
   5  -9   4         30.24         38.91         6.35 o
   6  -9   4        272.86        263.06        17.81 o
   7  -9   4         37.34         33.88         6.65 o
   8  -9   4         36.36         24.34         5.50 o
  -5  -8   4         22.13         18.97         5.11 o
  -4  -8   4         26.99         32.83         6.50 o
  -3  -8   4         15.78         12.25         4.36 o
  -2  -8   4        124.25        124.13        11.24 o
  -1  -8   4         58.41         57.93         7.30 o
   0  -8   4        860.62        888.83        34.26 o
   1  -8   4         15.28         16.12         4.05 o
   2  -8   4        339.65        324.69        17.56 o
   3  -8   4         69.28         68.30         7.51 o
   4  -8   4        280.08        281.32        16.09 o
   5  -8   4         17.19         18.56         4.09 o
   6  -8   4         62.31         59.93         5.72 o
   7  -8   4          6.91         11.09         2.86 o
   8  -8   4        186.80        187.77        10.84 o
   9  -8   4          0.73          5.23         3.63 o
  -7  -7   4         26.81         21.84         5.47 o
  -6  -7   4         80.70         84.96         9.90 o
  -5  -7   4        158.75        150.67        12.72 o
  -4  -7   4         26.95         22.23         4.86 o
  -3  -7   4          0.51         -0.60         3.41 o
  -2  -7   4          1.64         -0.46         2.48 o
  -1  -7   4        353.20        330.17        17.44 o
   0  -7   4         43.59         53.03         6.50 o
   1  -7   4        220.46        198.84        12.71 o
   2  -7   4          0.76          0.93         1.58 o
   3  -7   4         66.05         55.70         6.32 o
   4  -7   4          0.14         -1.42         2.78 o
   5  -7   4        104.27        109.13         7.10 o
   6  -7   4         75.94         86.73         6.54 o
   7  -7   4        145.61        141.02         8.77 o
   8  -7   4         61.34         58.06         5.62 o
   9  -7   4         13.85         14.79         5.02 o
  10  -7   4          4.91         -3.63         3.63 o
  -8  -6   4         27.25         25.17         4.08 o
  -7  -6   4         43.76         41.85         6.81 o
  -6  -6   4         47.10         42.39         6.48 o
  -5  -6   4          0.72         -0.16         1.71 o
  -4  -6   4         84.23         77.82         8.02 o
  -3  -6   4        111.23        103.91         9.03 o
  -2  -6   4          3.90          3.92         1.92 o
  -1  -6   4        229.76        225.49        12.98 o
   0  -6   4          0.64          1.65         0.82 o
   1  -6   4        821.12        882.52        27.39 o
   2  -6   4          0.00          0.23         0.89 o
   3  -6   4          1.81          5.13         1.21 o
   4  -6   4         26.77         22.42         2.18 o
   5  -6   4        661.84        612.97        16.20 o
   6  -6   4         20.04         24.05         2.37 o
   7  -6   4         36.01         35.35         4.00 o
   8  -6   4         85.67         82.96         6.30 o
   9  -6   4         47.83         53.99         8.25 o
  10  -6   4          1.01          4.26         3.22 o
  -8  -5   4          1.96          1.96         1.79 o
  -7  -5   4        140.65        141.96        12.11 o
  -6  -5   4         41.98         40.82         6.25 o
  -5  -5   4        493.82        460.22        21.27 o
  -4  -5   4         45.59         47.77         5.84 o
  -3  -5   4          1.08          1.99         1.64 o
  -2  -5   4         17.27         14.75         1.72 o
  -1  -5   4       3747.12       3846.01       173.41 o
   0  -5   4         15.17         18.33         1.94 o
   1  -5   4       1005.85        972.27        24.57 o
   2  -5   4         23.86         27.15         2.10 o
   3  -5   4       1286.73       1317.09        20.80 o
   4  -5   4         17.06         15.49         1.66 o
   5  -5   4       1342.44       1345.18        27.70 o
   6  -5   4         28.11         27.94         2.52 o
   7  -5   4        319.16        306.05        11.86 o
   8  -5   4         29.90         29.74         5.88 o
   9  -5   4         12.64         13.40         3.97 o
  10  -5   4          1.21         -0.29         1.36 o
  -9  -4   4         32.21         29.79         5.93 o
  -8  -4   4          1.69          0.10         3.54 o
  -7  -4   4          2.03          0.35         2.25 o
  -6  -4   4        154.09        156.61        11.50 o
  -5  -4   4        133.16        114.01         9.25 o
  -4  -4   4         50.30         49.01         5.68 o
  -3  -4   4         15.61         14.80         3.26 o
  -2  -4   4          0.39          0.72         0.90 o
  -1  -4   4        254.20        246.62         8.39 o
   0  -4   4        101.43        112.01         4.27 o
   1  -4   4        637.61        647.91        19.74 o
   2  -4   4         81.98         89.22         3.63 o
   3  -4   4         75.29         88.80         3.41 o
   4  -4   4        162.97        170.13         5.40 o
   5  -4   4        899.23        872.73        15.93 o
   6  -4   4          0.26         -0.65         0.76 o
   7  -4   4        312.90        321.15        11.56 o
   8  -4   4         44.81         39.75         6.71 o
   9  -4   4         22.32         21.30         5.62 o
  10  -4   4         33.85         49.47         8.25 o
 -10  -3   4          2.29          2.09         1.69 o
  -9  -3   4         24.72         22.82         5.06 o
  -8  -3   4          0.26          1.52         1.35 o
  -7  -3   4        167.77        165.24         9.56 o
  -6  -3   4        301.95        291.89        15.78 o
  -5  -3   4          5.75          7.23         2.82 o
  -4  -3   4        518.73        538.42        15.31 o
  -3  -3   4        546.70        596.51        22.63 o
  -2  -3   4        907.20        933.54        20.45 o
  -1  -3   4        728.36        751.91        18.63 o
   0  -3   4       2055.46       2085.37        30.57 o
   1  -3   4         56.12         70.76         2.72 o
   2  -3   4        254.64        254.19         8.76 o
   3  -3   4        692.37        731.83        14.14 o
   4  -3   4         17.99         19.23         1.26 o
   5  -3   4         21.56         24.92         1.72 o
   6  -3   4          0.16         -0.12         0.45 o
   7  -3   4         54.77         52.89         8.32 o
   8  -3   4          1.75          3.63         3.00 o
   9  -3   4          4.73          0.06         2.01 o
  10  -3   4         15.09         18.46         4.93 o
 -10  -2   4         42.26         49.46         7.27 o
  -9  -2   4          3.04          4.51         3.09 o
  -8  -2   4        105.96        108.29         5.53 o
  -7  -2   4         12.03          9.35         1.71 o
  -6  -2   4       3084.65       3089.72        58.76 o
  -5  -2   4         38.78         38.65         3.89 o
  -4  -2   4       2835.76       2915.56        77.75 o
  -3  -2   4        117.34        127.33         5.34 o
  -2  -2   4        340.10        321.54        11.77 o
  -1  -2   4       1254.16       1374.37        87.57 o
   0  -2   4        166.75        150.54         5.46 o
   1  -2   4       1190.57       1244.65        21.35 o
   2  -2   4        224.43        252.16         6.59 o
   3  -2   4        200.14        238.14         9.01 o
   4  -2   4        878.42        948.42        22.91 o
   5  -2   4        771.62        777.53        21.09 o
   6  -2   4        571.93        561.69        13.77 o
   7  -2   4        412.15        409.38        11.47 o
   8  -2   4         12.90         10.36         3.85 o
   9  -2   4          1.35          7.42         3.24 o
  10  -2   4        131.25        143.32        14.52 o
 -11  -1   4          0.11         -1.43         2.45 o
 -10  -1   4          1.09          5.14         2.06 o
  -9  -1   4          0.62         -1.66         1.66 o
  -8  -1   4         72.31         75.34         5.23 o
  -7  -1   4         22.98         23.75         2.71 o
  -6  -1   4        249.41        255.20         8.68 o
  -5  -1   4        205.40        222.42         9.44 o
  -4  -1   4        290.11        322.77        15.62 o
  -3  -1   4        728.94        774.24        16.19 o
  -2  -1   4        277.77        301.28         7.41 o
  -1  -1   4          5.69          6.43         0.83 o
   0  -1   4       3238.22       3372.72        40.12 o
   1  -1   4        104.21        114.01         3.15 o
   2  -1   4       2582.93       2363.33        62.47 o
   3  -1   4        371.18        345.34        15.93 o
   4  -1   4        122.79         93.28         5.80 o
   5  -1   4        788.33        865.31        32.38 o
   6  -1   4        450.07        524.54        24.80 o
   7  -1   4        416.55        380.92        21.49 o
   8  -1   4         53.85         48.94         7.86 o
   9  -1   4          6.50          7.50         3.80 o
 -11   0   4          0.28          0.38         2.31 o
 -10   0   4        115.23        121.86        12.19 o
  -9   0   4         60.89         59.27         8.16 o
  -8   0   4          2.11          2.34         1.17 o
  -7   0   4        286.78        285.24         9.14 o
  -6   0   4        467.86        474.33        11.98 o
  -5   0   4        302.96        304.97         7.91 o
  -4   0   4        126.16        133.46         9.39 o
  -3   0   4        514.36        522.02        19.69 o
  -2   0   4       2662.09       2832.33        44.80 o
  -1   0   4        251.79        237.29         4.70 o
   0   0   4       1653.52       1705.93        21.61 o
   1   0   4          5.71          8.48         0.94 o
   2   0   4          4.33          7.33         1.97 o
   3   0   4          9.13          9.87         2.65 o
   4   0   4         21.91         14.78         3.49 o
   5   0   4         74.67         74.79         8.15 o
   6   0   4         16.67         14.67         4.44 o
   7   0   4         37.32         42.06         7.16 o
   8   0   4         37.68         33.75         6.78 o
   9   0   4         22.81         15.19         4.85 o
 -11   1   4        107.38        131.91        13.34 o
 -10   1   4          4.08          7.15         3.22 o
  -9   1   4          6.49          4.95         2.73 o
  -8   1   4         60.08         63.23         3.82 o
  -7   1   4        393.07        406.65        14.51 o
  -6   1   4         39.67         44.71         6.09 o
  -5   1   4         82.75         81.95         7.68 o
  -4   1   4          6.09          4.57         1.81 o
  -3   1   4         12.91         17.41         2.97 o
  -2   1   4         38.25         42.25         2.34 o
  -1   1   4        250.52        260.75         6.01 o
   0   1   4       1068.80       1103.54        22.04 o
   1   1   4       1071.77       1059.03        21.82 o
   2   1   4        995.57        952.26        16.80 o
   3   1   4        374.11        366.70         7.57 o
   4   1   4        158.80        147.78         3.82 o
   5   1   4       1192.89       1210.60        26.34 o
   6   1   4        175.75        181.06        18.38 o
   7   1   4        206.99        227.76        17.16 o
   8   1   4         24.30         18.05         5.28 o
 -11   2   4         42.23         53.68         8.98 o
 -10   2   4          0.10          2.89         3.00 o
  -9   2   4          1.54          1.74         2.23 o
  -8   2   4          0.74          0.46         0.52 o
  -7   2   4         46.89         45.24         6.56 o
  -6   2   4          5.85         10.17         3.36 o
  -5   2   4        839.14        830.47        30.33 o
  -4   2   4        147.83        152.96        10.12 o
  -3   2   4        259.16        280.77        13.48 o
  -2   2   4        184.56        218.06         7.59 o
  -1   2   4       2812.22       2941.05        41.93 o
   0   2   4        121.73        128.64         4.10 o
   1   2   4        577.77        626.03        20.46 o
   2   2   4        211.41        200.82         5.92 o
   3   2   4         96.55         88.71         2.77 o
   4   2   4        204.30        213.78         6.37 o
   5   2   4        236.25        237.86         6.46 o
   6   2   4        147.01        154.95         6.71 o
   7   2   4         12.56         12.75         4.60 o
   8   2   4          7.06          4.60         3.85 o
 -11   3   4         98.17        102.04        12.30 o
 -10   3   4          1.31          2.55         3.39 o
  -9   3   4         34.76         37.16         7.01 o
  -8   3   4         44.67         42.16         6.88 o
  -7   3   4        299.95        279.63        17.64 o
  -6   3   4        158.48        162.45        12.22 o
  -5   3   4        346.08        300.63         7.93 o
  -4   3   4        175.01        190.84         6.72 o
  -3   3   4        509.51        534.42        20.57 o
  -2   3   4        187.85        214.09         7.93 o
  -1   3   4        936.95        976.01        21.07 o
   0   3   4        116.83        112.04         4.94 o
   1   3   4        218.22        220.04         7.55 o
   2   3   4          0.07         -0.63         0.63 o
   3   3   4        232.83        237.04         7.38 o
   4   3   4          5.81          3.41         1.07 o
   5   3   4        708.66        745.31        41.62 o
   6   3   4          0.07         -2.63         2.63 o
   7   3   4        110.80        101.50        12.43 o
 -11   4   4        105.13        112.52        13.51 o
 -10   4   4          1.82          0.58         3.04 o
  -9   4   4         51.94         41.30         7.66 o
  -8   4   4         66.43         68.30         9.18 o
  -7   4   4         28.16         24.15         2.59 o
  -6   4   4         39.85         42.18         2.89 o
  -5   4   4        349.43        337.33        11.56 o
  -4   4   4         24.53         20.98         2.85 o
  -3   4   4         40.62         36.72         3.54 o
  -2   4   4        492.28        477.76        16.56 o
  -1   4   4       1156.49       1197.02        25.64 o
   0   4   4        613.04        597.29        15.35 o
   1   4   4        396.85        376.06        11.10 o
   2   4   4         46.99         46.76         3.16 o
   3   4   4         52.79         50.09         3.17 o
   4   4   4          0.12         -0.70         0.71 o
   5   4   4         36.49         37.19         3.88 o
   6   4   4          1.18         -3.52         3.52 o
 -10   5   4         89.15         89.96        11.86 o
  -9   5   4         48.05         46.05         8.38 o
  -8   5   4         85.16         71.68         9.51 o
  -7   5   4         38.17         37.14         3.13 o
  -6   5   4         57.55         44.41         3.46 o
  -5   5   4          9.25         11.56         1.93 o
  -4   5   4         67.55         73.51         8.11 o
  -3   5   4        166.40        162.15        11.47 o
  -2   5   4       1009.39       1063.32        24.91 o
  -1   5   4         89.57         86.28         5.40 o
   0   5   4        884.03        904.69        21.65 o
   1   5   4         32.06         26.09         2.86 o
   2   5   4        264.50        250.75         9.32 o
   3   5   4        258.18        253.11         9.49 o
   4   5   4          8.03          6.62         2.00 o
   5   5   4         46.62         49.36         4.85 o
 -10   6   4         42.88         51.45         9.19 o
  -9   6   4          4.64          3.27         3.10 o
  -8   6   4        324.47        343.26        22.40 o
  -7   6   4          9.87         11.13         4.35 o
  -6   6   4        897.24        907.80        22.59 o
  -5   6   4         99.38         98.40         9.17 o
  -4   6   4        397.91        422.33        21.68 o
  -3   6   4         12.48         13.41         3.73 o
  -2   6   4         29.85         25.06         4.83 o
  -1   6   4         69.37         61.12         6.95 o
   0   6   4        411.25        387.21        18.73 o
   1   6   4          6.18          3.76         2.33 o
   2   6   4          7.15          5.52         2.21 o
   3   6   4         93.24        106.37        13.25 o
   4   6   4        117.77        121.18         7.99 o
   5   6   4          5.65         12.08         4.64 o
  -9   7   4          8.01          3.94         3.29 o
  -8   7   4          0.92         -0.98         2.15 o
  -7   7   4         87.72         97.85        11.51 o
  -6   7   4        461.59        455.93        25.63 o
  -5   7   4        171.47        173.59         9.10 o
  -4   7   4        362.85        360.51        21.17 o
  -3   7   4          0.19         -1.11         2.17 o
  -2   7   4        119.89        100.39         9.92 o
  -1   7   4         48.02         36.03         5.82 o
   0   7   4        386.25        359.34        19.09 o
   1   7   4         13.06         20.94         4.59 o
   2   7   4        106.47         95.49         9.35 o
   3   7   4         94.02         88.89         8.98 o
   4   7   4         45.61         45.71         6.64 o
  -8   8   4          2.59          0.38         2.33 o
  -7   8   4        318.65        354.20        23.87 o
  -6   8   4         48.49         61.57         9.58 o
  -5   8   4         58.95         51.21         8.43 o
  -4   8   4          2.87         -0.54         2.50 o
  -3   8   4          0.01         -3.31         3.31 o
  -2   8   4          2.66          2.08         2.13 o
  -1   8   4         33.57         40.59         6.77 o
   0   8   4         29.14         29.40         5.74 o
   1   8   4         14.93          8.52         3.44 o
   2   8   4          0.52         -2.91         2.91 o
   3   8   4          8.88          2.41         2.24 o
  -7   9   4         75.66         91.20        12.24 o
  -6   9   4          7.07          7.97         4.79 o
  -5   9   4        363.40        417.26        26.14 o
  -4   9   4         84.05         94.17        11.69 o
  -3   9   4         18.97         23.27         5.37 o
  -2   9   4          3.05          1.84         2.68 o
  -1   9   4        166.95        164.79        14.10 o
   0   9   4          0.06         -0.10         2.90 o
   1   9   4         79.82         71.06         9.30 o
   2   9   4          3.87         -0.14         1.76 o
  -5  10   4         88.82         88.37        11.93 o
  -4  10   4          1.06          1.55         2.36 o
  -3  10   4          8.60          2.58         3.04 o
  -2  10   4         23.20         24.38         6.03 o
  -1  10   4        124.06        111.88        12.22 o
   0  10   4         76.34         82.35        10.39 o
   0 -11   5         26.78         22.68         5.53 o
   1 -11   5         10.04          8.52         3.42 o
   2 -11   5         11.91         15.33         4.86 o
   3 -11   5         51.54         67.84         9.35 o
   4 -11   5         47.18         60.12         8.73 o
   5 -11   5         47.83         59.44         8.57 o
   6 -11   5         37.34         39.25         7.57 o
   7 -11   5          1.37          6.27         3.09 o
  -2 -10   5         28.88         26.72         6.47 o
  -1 -10   5         28.63         35.45         6.87 o
   0 -10   5         18.90         25.88         5.97 o
   1 -10   5         16.78         21.28         5.43 o
   2 -10   5         17.09         23.02         5.30 o
   3 -10   5        549.89        570.10        27.43 o
   4 -10   5          9.49         13.28         4.32 o
   5 -10   5        357.94        365.14        21.34 o
   6 -10   5          1.33          0.02         1.60 o
   7 -10   5          2.77          5.54         3.50 o
  -4  -9   5         16.66         23.19         5.88 o
  -3  -9   5        166.97        173.40        14.71 o
  -2  -9   5          0.56          3.45         2.67 o
  -1  -9   5        114.27        122.11        11.84 o
   0  -9   5          7.98         11.79         3.76 o
   1  -9   5        112.75        115.59        11.17 o
   2  -9   5          0.02          0.06         1.83 o
   3  -9   5        237.52        225.80        15.24 o
   4  -9   5          0.07          3.79         2.30 o
   5  -9   5        105.57        122.85        11.08 o
   6  -9   5         25.80         20.05         4.84 o
   7  -9   5          2.56          0.56         2.26 o
   8  -9   5          9.55          2.43         4.17 o
  -5  -8   5          8.57          4.41         2.92 o
  -4  -8   5        124.13        117.25        11.59 o
  -3  -8   5        139.57        140.27        12.22 o
  -2  -8   5        122.99        119.28        10.97 o
  -1  -8   5        225.31        241.13        15.67 o
   0  -8   5         86.39         86.31         9.00 o
   1  -8   5        122.94        112.82        10.20 o
   2  -8   5          3.85          3.09         1.94 o
   3  -8   5        167.80        169.34        11.99 o
   4  -8   5        209.13        171.74        12.15 o
   5  -8   5        263.55        247.31        11.42 o
   6  -8   5          5.38          4.57         1.92 o
   7  -8   5         82.54         69.53         6.47 o
   8  -8   5         98.93        100.40        12.67 o
  -6  -7   5         22.60         28.32         5.91 o
  -5  -7   5         41.39         47.66         7.23 o
  -4  -7   5         19.91         21.74         5.01 o
  -3  -7   5         21.25         17.55         4.34 o
  -2  -7   5        866.08        827.09        31.69 o
  -1  -7   5        288.58        296.44        16.41 o
   0  -7   5        643.92        619.36        25.30 o
   1  -7   5          3.21          2.20         2.17 o
   2  -7   5         81.75         86.06         7.91 o
   3  -7   5        293.90        294.34        12.83 o
   4  -7   5        242.08        259.99         8.35 o
   5  -7   5          0.04         -1.65         1.65 o
   6  -7   5          7.94          7.67         2.04 o
   7  -7   5         47.39         48.70         5.07 o
   8  -7   5         95.79        100.54        11.74 o
   9  -7   5         74.73         69.80        10.40 o
  -7  -6   5          3.56          7.12         3.62 o
  -6  -6   5          5.09          7.06         3.31 o
  -5  -6   5         71.14         70.60         8.18 o
  -4  -6   5        111.82         97.50         9.24 o
  -3  -6   5        349.54        334.75        17.44 o
  -2  -6   5        116.75         94.35         8.39 o
  -1  -6   5        198.33        210.46        12.51 o
   0  -6   5          4.65          1.86         1.04 o
   1  -6   5         30.63         28.51         2.84 o
   2  -6   5          3.43         -0.04         0.82 o
   3  -6   5         75.64         65.37         3.73 o
   4  -6   5        380.04        360.58         9.45 o
   5  -6   5        147.02        122.42         5.19 o
   6  -6   5         40.85         42.03         4.32 o
   7  -6   5         29.02         20.82         2.99 o
   8  -6   5         80.71         73.18         9.80 o
   9  -6   5          0.02          1.55         2.31 o
  -8  -5   5         35.76         40.32         6.87 o
  -7  -5   5         22.98         17.32         4.58 o
  -6  -5   5         18.50         22.65         5.01 o
  -5  -5   5        166.80        142.54        11.16 o
  -4  -5   5        116.53        112.13         9.39 o
  -3  -5   5        115.85        117.14         6.51 o
  -2  -5   5       1197.67       1236.32        56.81 o
  -1  -5   5        159.65        168.55         5.17 o
   0  -5   5        838.36        836.76        18.29 o
   1  -5   5          8.65          8.95         1.64 o
   2  -5   5        470.39        439.51        13.66 o
   3  -5   5         65.76         63.61         4.25 o
   4  -5   5         53.71         52.88         2.87 o
   5  -5   5         64.76         70.77         3.49 o
   6  -5   5        185.96        188.03         5.99 o
   7  -5   5          0.88          0.68         0.99 o
   8  -5   5         31.54         26.18         6.09 o
   9  -5   5          8.66          3.75         3.14 o
  -9  -4   5          7.51          8.13         3.55 o
  -8  -4   5          6.05          8.83         2.42 o
  -7  -4   5        425.08        430.97        21.95 o
  -6  -4   5         32.58         34.38         5.56 o
  -5  -4   5       1102.63       1041.38        35.82 o
  -4  -4   5          5.55          3.24         2.02 o
  -3  -4   5         88.78         76.20         4.97 o
  -2  -4   5         51.60         36.60         4.39 o
  -1  -4   5        827.48        874.34        16.26 o
   0  -4   5        138.39        149.90         4.76 o
   1  -4   5          1.23         -0.05         0.57 o
   2  -4   5         35.75         31.07         2.01 o
   3  -4   5       1302.46       1324.00        37.79 o
   4  -4   5        360.09        334.62         8.42 o
   5  -4   5        627.35        657.06        13.69 o
   6  -4   5        595.40        608.49        11.64 o
   7  -4   5         15.62         10.01         3.81 o
   8  -4   5         14.73         10.17         3.72 o
   9  -4   5        181.21        217.11        17.87 o
 -10  -3   5          0.84          6.49         3.39 o
  -9  -3   5        167.02        175.32        14.09 o
  -8  -3   5        273.30        250.94        10.71 o
  -7  -3   5        213.81        215.14        14.49 o
  -6  -3   5        590.32        555.46        23.94 o
  -5  -3   5         20.57         15.75         3.81 o
  -4  -3   5         28.40         34.65         2.67 o
  -3  -3   5        181.37        187.14         7.48 o
  -2  -3   5        157.25        190.99        17.33 o
  -1  -3   5        560.72        515.48         9.28 o
   0  -3   5        164.79        162.26         4.31 o
   1  -3   5        166.18        172.57         4.83 o
   2  -3   5        120.44        118.42         4.76 o
   3  -3   5         77.23         59.33         2.21 o
   4  -3   5        236.79        233.21        13.03 o
   5  -3   5         31.67         26.57         2.26 o
   6  -3   5         84.07         87.60         6.84 o
   7  -3   5          2.87         -2.78         2.78 o
   8  -3   5         69.70         53.13         8.33 o
   9  -3   5         79.20         97.56        11.70 o
 -10  -2   5         18.43         25.78         5.49 o
  -9  -2   5         57.50         67.00         8.51 o
  -8  -2   5          0.07         -0.63         1.04 o
  -7  -2   5        488.44        456.81        16.73 o
  -6  -2   5         81.35         86.52         8.92 o
  -5  -2   5        198.99        202.44        12.90 o
  -4  -2   5        782.91        865.41        19.73 o
  -3  -2   5       1494.81       1454.13        67.31 o
  -2  -2   5        457.53        493.33        12.30 o
  -1  -2   5       1107.53       1046.64        23.44 o
   0  -2   5         71.58         83.18         2.76 o
   1  -2   5       1252.15       1388.02        24.52 o
   2  -2   5         14.81         18.35         1.31 o
   3  -2   5       1396.83       1284.38        40.50 o
   4  -2   5         62.92         66.16         7.27 o
   5  -2   5        540.45        541.51        24.34 o
   6  -2   5        253.82        270.12        17.15 o
   7  -2   5          9.89         13.67         4.13 o
   8  -2   5         14.25         15.88         4.81 o
   9  -2   5        127.44        117.61        12.97 o
 -10  -1   5          0.46          2.07         2.14 o
  -9  -1   5        171.90        170.49        14.48 o
  -8  -1   5        113.83        116.54         8.09 o
  -7  -1   5        184.70        208.78         7.86 o
  -6  -1   5        196.57        211.92         7.33 o
  -5  -1   5        102.66        103.17         4.07 o
  -4  -1   5         30.58         44.08         4.01 o
  -3  -1   5          0.24          0.07         1.44 o
  -2  -1   5          9.35          5.27         0.76 o
  -1  -1   5         48.86         61.57         2.35 o
   0  -1   5        135.61        156.18         4.36 o
   1  -1   5        198.99        201.39         7.35 o
   2  -1   5        114.69         99.21         7.92 o
   3  -1   5        897.80       1062.62        35.24 o
   4  -1   5        522.85        409.35        19.94 o
   5  -1   5        934.24       1145.58        40.60 o
   6  -1   5        359.11        284.09        18.02 o
   7  -1   5         62.71         48.01         7.70 o
   8  -1   5          0.05         -3.03         3.03 o
   9  -1   5          0.64          0.61         2.94 o
 -10   0   5          2.44          5.63         2.91 o
  -9   0   5         24.00         21.05         5.35 o
  -8   0   5          5.84          5.12         1.05 o
  -7   0   5         24.07         24.39         1.28 o
  -6   0   5          8.25          7.28         2.81 o
  -5   0   5         11.12         12.65         3.10 o
  -4   0   5         96.47        119.35         9.16 o
  -3   0   5       1593.91       1620.11        23.57 o
  -2   0   5        709.77        727.90        14.42 o
  -1   0   5       3870.10       3939.14        56.13 o
   0   0   5         78.83         83.26         2.66 o
   1   0   5         37.63         36.14         1.61 o
   2   0   5        190.32        219.10        12.17 o
   3   0   5        194.22        178.10        11.63 o
   4   0   5        473.41        368.30        18.94 o
   5   0   5         38.01         25.11         5.10 o
   6   0   5         11.59          6.08         3.60 o
   7   0   5         43.67         37.60         7.02 o
   8   0   5         78.48         77.33        10.67 o
 -11   1   5         43.14         41.76         7.94 o
 -10   1   5          0.89          3.30         2.76 o
  -9   1   5         43.00         37.05         6.78 o
  -8   1   5        470.47        502.31        25.57 o
  -7   1   5          1.91          1.03         2.37 o
  -6   1   5        403.01        387.20        19.89 o
  -5   1   5         15.47         11.08         2.98 o
  -4   1   5        682.28        695.03        26.09 o
  -3   1   5        436.31        466.92        10.68 o
  -2   1   5       1857.24       1871.53        38.05 o
  -1   1   5        232.86        263.71         6.47 o
   0   1   5        517.53        531.87        12.35 o
   1   1   5         18.02         18.73         1.34 o
   2   1   5        278.72        263.97         5.85 o
   3   1   5         77.16         60.25         6.89 o
   4   1   5        646.89        590.85        26.02 o
   5   1   5        215.51        246.00        16.48 o
   6   1   5          0.47          1.86         2.81 o
   7   1   5          4.37          2.48         2.95 o
   8   1   5        107.23        100.62        12.32 o
 -11   2   5          0.03         -3.12         3.12 o
 -10   2   5          0.65         -1.84         2.11 o
  -9   2   5         56.16         56.31         8.70 o
  -8   2   5          4.10          1.66         2.42 o
  -7   2   5        130.63        135.61        11.98 o
  -6   2   5         18.21         18.03         4.37 o
  -5   2   5        330.40        350.63        12.98 o
  -4   2   5        318.50        354.36        17.10 o
  -3   2   5        141.23        148.12         4.69 o
  -2   2   5        448.37        419.66         9.20 o
  -1   2   5          2.90          1.86         1.01 o
   0   2   5        582.83        567.33        11.16 o
   1   2   5         35.23         29.53         2.55 o
   2   2   5        228.24        231.36         5.80 o
   3   2   5          1.85          2.32         0.51 o
   4   2   5        248.11        240.08        10.68 o
   5   2   5          7.68          6.68         1.26 o
   6   2   5         34.62         40.09         7.42 o
   7   2   5         51.21         53.10         9.13 o
 -11   3   5         12.36          8.19         4.00 o
 -10   3   5         25.97         33.11         7.17 o
  -9   3   5          2.12          2.91         2.67 o
  -8   3   5        337.73        348.85        21.48 o
  -7   3   5          8.96          9.35         3.61 o
  -6   3   5        388.62        368.67        19.98 o
  -5   3   5         28.43         28.66         1.57 o
  -4   3   5        408.86        403.90        15.98 o
  -3   3   5        443.01        449.57        13.49 o
  -2   3   5        251.04        217.18         8.31 o
  -1   3   5        669.80        701.53        16.57 o
   0   3   5        179.99        185.52         6.82 o
   1   3   5         34.93         34.32         2.33 o
   2   3   5         36.32         33.41         3.00 o
   3   3   5        164.20        161.62         5.42 o
   4   3   5        103.85        102.37         5.64 o
   5   3   5         46.48         39.90         7.55 o
   6   3   5         27.33         24.15         6.06 o
 -10   4   5         38.15         40.35         8.19 o
  -9   4   5        201.38        231.65        18.60 o
  -8   4   5          4.22          1.42         2.76 o
  -7   4   5       1129.32       1153.27        43.37 o
  -6   4   5         18.29         19.13         1.69 o
  -5   4   5        331.54        322.32         9.70 o
  -4   4   5          0.27          0.43         1.90 o
  -3   4   5        576.46        574.55        16.41 o
  -2   4   5        183.59        177.99         7.82 o
  -1   4   5        854.48        797.71        19.38 o
   0   4   5        852.09        836.47        40.24 o
   1   4   5        199.00        186.96         8.01 o
   2   4   5         10.10         12.77         1.66 o
   3   4   5        961.27        965.50        21.36 o
   4   4   5        320.21        327.50        12.04 o
   5   4   5        290.01        353.34        23.25 o
   6   4   5         15.91         16.51         5.69 o
 -10   5   5         50.77         50.25         9.12 o
  -9   5   5          3.95          6.35         4.31 o
  -8   5   5        307.47        290.97        20.22 o
  -7   5   5        103.76        117.03        11.97 o
  -6   5   5        322.13        304.20         9.89 o
  -5   5   5          0.08         -0.16         0.99 o
  -4   5   5        100.74         89.88         8.96 o
  -3   5   5       1231.37       1187.88        40.21 o
  -2   5   5          0.00          3.24         2.38 o
  -1   5   5       1311.61       1313.36        41.44 o
   0   5   5         12.72         13.12         2.19 o
   1   5   5        444.54        442.87        16.37 o
   2   5   5         42.69         38.08         3.11 o
   3   5   5          0.84          2.24         1.30 o
   4   5   5         49.59         52.97         4.92 o
   5   5   5         88.47         98.74        12.64 o
 -10   6   5          0.02         -2.73         2.99 o
  -9   6   5        138.92        141.90        14.97 o
  -8   6   5          0.03          2.99         3.08 o
  -7   6   5        178.45        166.83        14.82 o
  -6   6   5         84.43         76.81         9.65 o
  -5   6   5        150.72        143.34        16.41 o
  -4   6   5        164.46        143.60        12.27 o
  -3   6   5        133.06        123.92        11.00 o
  -2   6   5         74.22         80.68         8.66 o
  -1   6   5          5.87          6.45         2.34 o
   0   6   5          7.91          4.84         2.33 o
   1   6   5        175.85        158.37         8.05 o
   2   6   5         15.43         18.40         3.57 o
   3   6   5        540.05        589.94        28.87 o
   4   6   5         84.09         88.12        11.80 o
  -9   7   5         67.31         75.47        11.28 o
  -8   7   5        124.96        131.80        14.17 o
  -7   7   5         29.94         30.64         6.61 o
  -6   7   5        258.70        234.05        17.82 o
  -5   7   5         68.94         75.92         9.86 o
  -4   7   5          1.76          1.04         2.70 o
  -3   7   5         32.42         38.32         6.38 o
  -2   7   5         82.27         65.22         8.28 o
  -1   7   5        135.81        131.70        11.36 o
   0   7   5         26.81         21.68         4.37 o
   1   7   5         38.01         36.58         4.58 o
   2   7   5         82.63         80.99        12.57 o
   3   7   5        189.95        192.75        10.72 o
  -8   8   5        143.18        177.85        17.29 o
  -7   8   5          3.86          2.79         3.55 o
  -6   8   5        137.86        187.65        16.83 o
  -5   8   5          9.57          5.55         3.91 o
  -4   8   5          6.24          6.83         3.41 o
  -3   8   5         51.24         44.64         7.55 o
  -2   8   5        229.89        213.65        16.06 o
  -1   8   5          6.04          0.49         2.01 o
   0   8   5        169.82        137.11        12.12 o
   1   8   5          2.99          7.45         3.09 o
   2   8   5         13.22         21.42         5.04 o
  -6   9   5         58.49         51.48         9.22 o
  -5   9   5          0.03          8.47         4.40 o
  -4   9   5          7.81         -3.04         3.04 o
  -3   9   5          0.26         -1.30         2.95 o
  -2   9   5        327.48        321.22        21.21 o
  -1   9   5          0.52         -0.03         2.76 o
   0   9   5         82.49         73.24         9.39 o
   1   9   5         16.16         21.81         5.20 o
  -3  10   5          3.86          5.13         3.51 o
  -2  10   5         90.85         77.44        10.61 o
  -1  10   5         28.45         14.20         4.80 o
   1 -11   6        121.45        124.16        12.95 o
   2 -11   6        147.98        156.80        14.55 o
   3 -11   6         72.03         68.09         9.28 o
   4 -11   6         32.21         40.31         7.23 o
   5 -11   6         10.44         14.62         4.91 o
   6 -11   6          1.04          6.76         2.99 o
  -2 -10   6          0.52         -0.59         3.54 o
  -1 -10   6          4.86          3.85         3.06 o
   0 -10   6         45.29         47.45         7.85 o
   1 -10   6         12.90         15.20         4.60 o
   2 -10   6        192.38        193.23        15.17 o
   3 -10   6         21.00         17.05         4.57 o
   4 -10   6        211.80        208.69        15.63 o
   5 -10   6          0.10          1.39         2.28 o
   6 -10   6         21.89         25.83         5.74 o
  -4  -9   6         82.43         72.94         9.87 o
  -3  -9   6          0.99          1.29         2.51 o
  -2  -9   6        278.62        286.44        18.86 o
  -1  -9   6          4.76         11.59         3.71 o
   0  -9   6          3.13          0.18         2.00 o
   1  -9   6        116.73        131.80        11.90 o
   2  -9   6        349.66        341.90        19.42 o
   3  -9   6         81.11         83.82         8.97 o
   4  -9   6          4.86          0.57         1.92 o
   5  -9   6         35.99         44.67         6.58 o
   6  -9   6        257.38        254.31        12.97 o
   7  -9   6          0.01         -1.22         2.78 o
  -5  -8   6         46.75         36.46         7.04 o
  -4  -8   6        172.70        158.94        13.71 o
  -3  -8   6         56.49         47.41         7.27 o
  -2  -8   6        106.28        111.93        10.78 o
  -1  -8   6         11.93          7.97         2.85 o
   0  -8   6          2.85          1.20         1.82 o
   1  -8   6         53.45         57.23         7.28 o
   2  -8   6          4.00          5.26         2.02 o
   3  -8   6         18.21         19.81         4.24 o
   4  -8   6          0.37          0.22         1.09 o
   5  -8   6         12.11         12.34         2.48 o
   6  -8   6         65.38         68.83         6.30 o
   7  -8   6         40.95         35.44         8.24 o
   8  -8   6         85.57         81.12        11.76 o
  -6  -7   6         72.36         60.96         8.62 o
  -5  -7   6         32.69         36.50         6.49 o
  -4  -7   6         39.10         27.87         5.54 o
  -3  -7   6        266.70        258.46        16.02 o
  -2  -7   6          2.63          1.63         1.96 o
  -1  -7   6        315.32        298.58        16.60 o
   0  -7   6          9.73          7.77         2.84 o
   1  -7   6        295.52        281.73        15.51 o
   2  -7   6         94.30         96.85         8.54 o
   3  -7   6        431.63        441.41        11.50 o
   4  -7   6          3.04          2.43         1.06 o
   5  -7   6         76.05         73.35         5.82 o
   6  -7   6         21.22         20.97         4.72 o
   7  -7   6        176.74        176.30        15.82 o
   8  -7   6          6.97          7.10         3.71 o
  -7  -6   6         37.81         33.48         6.44 o
  -6  -6   6         21.93         24.96         5.57 o
  -5  -6   6         92.31         89.75         9.58 o
  -4  -6   6         14.62          9.69         3.32 o
  -3  -6   6        709.96        688.13        27.46 o
  -2  -6   6          1.25          0.65         1.80 o
  -1  -6   6          1.84          1.26         1.88 o
   0  -6   6          7.93          4.40         2.14 o
   1  -6   6        832.79        863.41        17.35 o
   2  -6   6        410.19        439.76        10.91 o
   3  -6   6        851.41        842.76        16.70 o
   4  -6   6        322.98        337.02        11.91 o
   5  -6   6        342.21        332.73        12.68 o
   6  -6   6          4.03          4.31         2.19 o
   7  -6   6         52.30         56.11         8.62 o
   8  -6   6          0.43          8.95         3.70 o
  -8  -5   6         10.37         17.51         4.87 o
  -7  -5   6         90.68         74.38         8.97 o
  -6  -5   6         65.77         49.26         7.10 o
  -5  -5   6        111.12        110.33         9.90 o
  -4  -5   6         54.53         56.77        10.08 o
  -3  -5   6        635.59        634.09        21.18 o
  -2  -5   6          0.61          1.84         1.21 o
  -1  -5   6        196.99        200.18         8.30 o
   0  -5   6         35.48         33.87         2.31 o
   1  -5   6        555.02        543.58        11.69 o
   2  -5   6         31.91         33.54         2.41 o
   3  -5   6       1422.55       1313.15        25.28 o
   4  -5   6        145.52        134.23         4.64 o
   5  -5   6          0.07          1.07         0.52 o
   6  -5   6         73.52         74.22         8.33 o
   7  -5   6        287.11        294.93        19.90 o
   8  -5   6         43.37         42.68         8.10 o
  -9  -4   6         51.60         58.97         8.57 o
  -8  -4   6         73.50         49.87         7.68 o
  -7  -4   6          7.28          9.22         3.28 o
  -6  -4   6        104.72         97.68         6.27 o
  -5  -4   6         36.99         36.65         3.80 o
  -4  -4   6        754.32        833.64        22.13 o
  -3  -4   6         69.67         66.09         4.48 o
  -2  -4   6        807.14        817.65        34.34 o
  -1  -4   6         59.32         58.03         3.23 o
   0  -4   6         35.33         31.20         2.05 o
   1  -4   6        244.96        218.78         5.64 o
   2  -4   6        119.60        127.27         5.81 o
   3  -4   6          0.22          1.13         0.86 o
   4  -4   6          3.83          3.24         1.14 o
   5  -4   6         45.87         40.89         3.10 o
   6  -4   6         65.56         68.76         8.98 o
   7  -4   6          0.03          1.60         2.50 o
   8  -4   6         92.14         89.70        11.39 o
  -9  -3   6          0.52          4.03         3.24 o
  -8  -3   6        298.65        308.01        18.92 o
  -7  -3   6         51.07         47.05         6.81 o
  -6  -3   6          9.77          5.93         1.99 o
  -5  -3   6         69.65         70.45         9.10 o
  -4  -3   6        223.38        220.03         8.36 o
  -3  -3   6         85.75         85.27         4.05 o
  -2  -3   6         73.74         87.54         4.70 o
  -1  -3   6        737.63        808.93        13.12 o
   0  -3   6        161.88        161.97         5.25 o
   1  -3   6        575.60        616.31        11.90 o
   2  -3   6        494.75        466.97        14.16 o
   3  -3   6        767.43        733.12        15.67 o
   4  -3   6        245.57        225.05         4.83 o
   5  -3   6         32.92         30.61         5.59 o
   6  -3   6        106.26        108.96        11.02 o
   7  -3   6         35.43         26.02         5.63 o
   8  -3   6        207.79        195.40        16.61 o
 -10  -2   6         81.45         89.92        10.48 o
  -9  -2   6          0.00          2.26         1.95 o
  -8  -2   6        216.22        227.08        11.46 o
  -7  -2   6          4.43          5.76         1.13 o
  -6  -2   6         89.94         96.74         5.31 o
  -5  -2   6         14.39         11.68         1.87 o
  -4  -2   6        269.74        269.53         7.51 o
  -3  -2   6         14.18         16.88         1.67 o
  -2  -2   6       2480.79       2495.60        32.16 o
  -1  -2   6         87.09         93.99         3.28 o
   0  -2   6          3.45          7.73         0.94 o
   1  -2   6         12.53         12.71         1.09 o
   2  -2   6       1197.17       1112.33        20.16 o
   3  -2   6        103.67         94.43         8.58 o
   4  -2   6        197.26        197.55        13.36 o
   5  -2   6         46.20         53.91         7.21 o
   6  -2   6         41.13         34.83         6.40 o
   7  -2   6         85.07         82.50        10.20 o
   8  -2   6         94.61         76.51        10.46 o
 -10  -1   6          0.05         -4.93         5.82 o
  -9  -1   6        248.93        257.08        18.51 o
  -8  -1   6         38.62         48.96         7.57 o
  -7  -1   6        333.28        335.18         7.15 o
  -6  -1   6          1.43          1.55         0.44 o
  -5  -1   6          6.39          8.72         1.18 o
  -4  -1   6        570.14        538.83        11.08 o
  -3  -1   6         26.95         24.97         1.89 o
  -2  -1   6        160.67        146.75         4.06 o
  -1  -1   6         11.29          9.39         1.01 o
   0  -1   6         20.01         21.51         1.45 o
   1  -1   6        504.77        593.87        15.41 o
   2  -1   6        124.91        105.81         8.61 o
   3  -1   6        672.48        542.34        23.36 o
   4  -1   6        211.98        222.79        14.62 o
   5  -1   6         34.46         26.29         5.34 o
   6  -1   6        113.03        129.09        12.33 o
   7  -1   6          0.08         -0.27         1.87 o
   8  -1   6        128.70        136.08        14.20 o
 -10   0   6         29.28         27.58         6.38 o
  -9   0   6         22.41         24.87         5.87 o
  -8   0   6          0.90          0.23         2.76 o
  -7   0   6        122.63        107.65        10.55 o
  -6   0   6        171.49        171.96        12.82 o
  -5   0   6         43.23         42.82         6.08 o
  -4   0   6        529.21        530.56        15.74 o
  -3   0   6         65.43         55.10         2.12 o
  -2   0   6       1163.63       1216.77        17.24 o
  -1   0   6        243.04        239.59         5.46 o
   0   0   6         56.82         55.03         2.32 o
   1   0   6        360.17        377.86         6.84 o
   2   0   6        156.47        146.50         5.65 o
   3   0   6        652.59        619.09        25.84 o
   4   0   6         39.07         41.78         6.34 o
   5   0   6         83.35         78.56         9.35 o
   6   0   6          4.64          3.93         3.39 o
   7   0   6         24.54         28.03         6.72 o
 -10   1   6          0.08         -1.26         2.86 o
  -9   1   6        273.47        301.66        20.41 o
  -8   1   6         92.02         92.09        10.60 o
  -7   1   6        613.71        619.89        28.45 o
  -6   1   6        485.66        467.72        22.78 o
  -5   1   6        134.11        129.90        10.53 o
  -4   1   6        383.77        421.33        13.70 o
  -3   1   6       1969.02       1975.47        30.56 o
  -2   1   6        183.86        204.54         5.98 o
  -1   1   6         44.97         44.54         2.55 o
   0   1   6         79.46         80.39         3.35 o
   1   1   6       1052.98       1076.09        17.55 o
   2   1   6         87.73         80.35         2.74 o
   3   1   6        252.95        257.41        15.59 o
   4   1   6         20.78         17.73         4.65 o
   5   1   6         69.88         64.11         8.75 o
   6   1   6         46.86         53.71         8.67 o
   7   1   6        192.43        227.02        18.70 o
 -10   2   6         25.67         25.92         6.45 o
  -9   2   6         55.93         61.91         9.37 o
  -8   2   6        242.81        264.42        18.43 o
  -7   2   6          6.24          4.77         3.30 o
  -6   2   6        353.51        339.77        19.15 o
  -5   2   6        104.77        102.64         9.50 o
  -4   2   6          5.75          9.46         1.16 o
  -3   2   6        283.62        299.41         7.73 o
  -2   2   6        206.65        195.81         6.07 o
  -1   2   6        268.36        274.74         7.42 o
   0   2   6        407.19        421.49        13.09 o
   1   2   6        615.72        584.35        17.33 o
   2   2   6        674.56        623.71        15.61 o
   3   2   6       1453.12       1487.31        22.53 o
   4   2   6        168.60        149.78        13.08 o
   5   2   6        150.06        137.87        13.28 o
   6   2   6          1.48         -1.22         3.09 o
 -10   3   6         20.35         21.66         6.14 o
  -9   3   6        213.46        223.69        18.06 o
  -8   3   6         30.81         24.48         5.86 o
  -7   3   6        171.76        178.16        14.41 o
  -6   3   6        192.52        194.88        14.35 o
  -5   3   6        483.06        442.38         9.76 o
  -4   3   6        560.27        542.03        13.55 o
  -3   3   6       1883.66       1882.64        30.29 o
  -2   3   6         97.66         91.47         4.19 o
  -1   3   6          6.61          5.15         1.07 o
   0   3   6         38.99         45.84         2.86 o
   1   3   6        403.99        404.71        10.96 o
   2   3   6         83.96         91.76         3.94 o
   3   3   6         21.29         25.47         1.58 o
   4   3   6         52.10         63.50         8.88 o
   5   3   6         16.49         15.01         4.80 o
   6   3   6         16.21         17.47         5.51 o
 -10   4   6          0.48          2.82         3.21 o
  -9   4   6         20.97         20.38         5.89 o
  -8   4   6         36.08         43.41         8.07 o
  -7   4   6          9.99          4.61         3.22 o
  -6   4   6        375.34        356.60        20.59 o
  -5   4   6          0.56          0.25         0.56 o
  -4   4   6       1352.18       1308.41        27.82 o
  -3   4   6         41.77         35.19         3.26 o
  -2   4   6        504.20        488.28        11.72 o
  -1   4   6        153.16        150.08         5.87 o
   0   4   6         16.66         16.07         2.31 o
   1   4   6        100.18         85.09         4.25 o
   2   4   6        318.88        317.29         9.06 o
   3   4   6        156.66        168.41         7.77 o
   4   4   6         29.32         32.70         6.72 o
   5   4   6         30.21         38.41         8.04 o
 -10   5   6         64.17         68.93        10.82 o
  -9   5   6         19.67         18.73         5.76 o
  -8   5   6         25.68         28.45         6.49 o
  -7   5   6        236.32        228.82        17.38 o
  -6   5   6          1.23          1.89         2.10 o
  -5   5   6         15.75         11.22         2.03 o
  -4   5   6        137.81        140.10        11.60 o
  -3   5   6         22.19         19.65         4.20 o
  -2   5   6        336.76        355.81        18.21 o
  -1   5   6         54.83         45.95         5.94 o
   0   5   6          0.39          1.12         1.27 o
   1   5   6         47.31         44.55         4.29 o
   2   5   6        161.76        162.32        19.15 o
   3   5   6         83.01         88.89        11.00 o
   4   5   6         97.39         99.54        12.22 o
  -9   6   6         19.41         17.15         5.88 o
  -8   6   6        425.34        436.40        26.73 o
  -7   6   6          0.54         -0.25         3.28 o
  -6   6   6          9.68         10.81         4.19 o
  -5   6   6         66.08         46.57         7.30 o
  -4   6   6        370.60        345.94        20.11 o
  -3   6   6         53.74         48.55         7.13 o
  -2   6   6        189.73        158.80        12.35 o
  -1   6   6         20.64         20.13         4.31 o
   0   6   6          0.96          1.22         1.72 o
   1   6   6         21.11         18.33         3.05 o
   2   6   6        204.04        221.92        10.67 o
   3   6   6          0.02          4.41         3.37 o
  -8   7   6         14.16         12.32         5.05 o
  -7   7   6         96.49         90.40        11.63 o
  -6   7   6         33.47         32.32         7.07 o
  -5   7   6          0.81          1.90         2.04 o
  -4   7   6          2.85          8.77         3.50 o
  -3   7   6         49.47         64.00         8.46 o
  -2   7   6        150.96        163.75        13.43 o
  -1   7   6         19.81         15.68         4.04 o
   0   7   6         31.22         39.42         6.29 o
   1   7   6        230.36        213.34        19.36 o
   2   7   6        218.00        264.85        19.80 o
  -7   8   6         85.52        104.37        13.08 o
  -6   8   6          4.14         10.98         4.44 o
  -5   8   6         28.01         22.64         5.81 o
  -4   8   6         17.34          8.97         3.63 o
  -3   8   6        232.47        241.07        18.03 o
  -2   8   6          3.06          2.60         2.58 o
  -1   8   6         53.30         63.38         8.72 o
   0   8   6          2.43          1.69         2.10 o
   1   8   6         79.20         75.22         7.10 o
  -5   9   6         36.20         42.45         8.60 o
  -4   9   6        105.00        114.25        13.26 o
  -3   9   6        101.13         98.47        11.92 o
  -2   9   6         56.81         55.58         8.67 o
  -1   9   6          0.25         -3.92         3.92 o
   0   9   6          0.06         -3.48         3.48 o
   1 -11   7        245.49        243.30        18.60 o
   2 -11   7         13.29          6.25         3.24 o
   3 -11   7         95.91        100.59        11.35 o
   4 -11   7         52.91         53.19         8.10 o
   5 -11   7          0.26          1.88         2.23 o
  -2 -10   7         17.85         21.71         5.53 o
  -1 -10   7        215.00        242.90        18.31 o
   0 -10   7         19.85         17.07         5.18 o
   1 -10   7        158.14        174.58        14.88 o
   2 -10   7         29.92         26.75         5.78 o
   3 -10   7          4.04          7.62         3.31 o
   4 -10   7          6.44         11.83         3.76 o
   5 -10   7        108.77        105.44        10.71 o
   6 -10   7         29.58         31.97         6.38 o
  -3  -9   7         40.98         35.94         6.89 o
  -2  -9   7         14.50         17.36         5.07 o
  -1  -9   7          6.08          7.38         3.34 o
   0  -9   7        141.71        139.82        12.60 o
   1  -9   7        275.93        269.68        17.82 o
   2  -9   7        369.22        345.64        19.77 o
   3  -9   7        132.62        135.09        11.53 o
   4  -9   7          0.00          0.12         0.98 o
   5  -9   7         75.22         82.86        10.11 o
   6  -9   7        146.99        146.19         9.86 o
  -5  -8   7         91.08        103.31        11.52 o
  -4  -8   7        322.23        344.35        20.95 o
  -3  -8   7         59.38         56.09         8.04 o
  -2  -8   7         46.51         48.74         7.03 o
  -1  -8   7         82.46         66.88         8.13 o
   0  -8   7         80.31         82.17         8.85 o
   1  -8   7         19.76         14.99         3.87 o
   2  -8   7         70.79         83.35         8.55 o
   3  -8   7        217.57        205.60        13.31 o
   4  -8   7          0.33          3.39         1.83 o
   5  -8   7        185.24        193.72        10.06 o
   6  -8   7        133.42        149.59        15.81 o
   7  -8   7        151.55        182.99        17.56 o
  -6  -7   7        103.28         96.42        10.83 o
  -5  -7   7         66.53         74.79         9.25 o
  -4  -7   7        104.49        102.43        10.44 o
  -3  -7   7         74.88         63.61         7.79 o
  -2  -7   7          2.07          0.06         1.97 o
  -1  -7   7         26.11         27.23         4.84 o
   0  -7   7        433.89        449.35        20.87 o
   1  -7   7        386.06        361.77        18.05 o
   2  -7   7        541.89        576.85        18.03 o
   3  -7   7        571.77        532.53        13.11 o
   4  -7   7         84.39         84.29         4.50 o
   5  -7   7         26.60         21.18         3.36 o
   6  -7   7        344.88        345.13        22.82 o
   7  -7   7          0.75         -4.19         4.19 o
  -7  -6   7          9.64          7.47         3.60 o
  -6  -6   7        129.03        121.17        11.90 o
  -5  -6   7          2.58         -0.13         2.44 o
  -4  -6   7        315.91        283.27        17.05 o
  -3  -6   7         34.08         43.68         6.36 o
  -2  -6   7          0.58         -1.21         1.91 o
  -1  -6   7         12.69         10.30         3.13 o
   0  -6   7        410.62        389.47        18.06 o
   1  -6   7         81.07         87.25         5.96 o
   2  -6   7         10.32         14.93         1.89 o
   3  -6   7         33.31         33.74         2.64 o
   4  -6   7        137.80        150.32         5.52 o
   5  -6   7         11.29          9.60         2.07 o
   6  -6   7         33.74         25.37         6.09 o
   7  -6   7          0.90          0.66         3.41 o
   8  -6   7         16.36         20.78         5.63 o
  -8  -5   7         37.51         28.15         6.17 o
  -7  -5   7         38.54         26.11         5.85 o
  -6  -5   7        215.32        216.38        15.48 o
  -5  -5   7         94.23         87.92         9.21 o
  -4  -5   7         35.98         36.97         4.20 o
  -3  -5   7         40.89         38.89         5.82 o
  -2  -5   7        183.66        201.20        14.20 o
  -1  -5   7         30.54         26.91         3.06 o
   0  -5   7         74.62         68.20         3.91 o
   1  -5   7        294.00        287.05         8.36 o
   2  -5   7        185.15        180.42         7.81 o
   3  -5   7         56.02         53.09         3.95 o
   4  -5   7         11.82         12.83         3.00 o
   5  -5   7         79.03         86.13         6.49 o
   6  -5   7        271.11        242.20        17.69 o
   7  -5   7        232.11        229.21        18.05 o
   8  -5   7         51.62         53.94         9.22 o
  -8  -4   7        150.08        154.44        13.75 o
  -7  -4   7          3.60         -1.43         2.81 o
  -6  -4   7         29.33         21.72         6.31 o
  -5  -4   7        121.02        135.36        11.45 o
  -4  -4   7         14.22         14.87         3.13 o
  -3  -4   7        457.23        488.87        14.27 o
  -2  -4   7         22.05         28.28         2.51 o
  -1  -4   7          4.42          4.65         0.98 o
   0  -4   7        393.80        406.74        11.04 o
   1  -4   7        282.04        253.58         6.38 o
   2  -4   7        249.38        232.95         8.40 o
   3  -4   7          0.05          1.17         0.86 o
   4  -4   7        103.18        101.34         3.59 o
   5  -4   7        176.76        179.91         5.89 o
   6  -4   7         68.67         62.38         8.96 o
   7  -4   7        212.56        216.86        17.55 o
   8  -4   7          3.25         -4.03         4.03 o
  -9  -3   7         94.14         91.30        10.74 o
  -8  -3   7          6.03          3.49         2.99 o
  -7  -3   7          0.61          1.72         2.49 o
  -6  -3   7         50.30         50.28         3.50 o
  -5  -3   7        420.30        426.99        11.01 o
  -4  -3   7          9.52         14.03         1.77 o
  -3  -3   7         35.70         34.27         3.24 o
  -2  -3   7         28.69         32.12         2.13 o
  -1  -3   7        385.45        368.12         9.17 o
   0  -3   7         89.51        108.77         3.83 o
   1  -3   7        551.54        549.74         9.99 o
   2  -3   7          0.16          1.59         0.53 o
   3  -3   7        375.71        349.04         7.27 o
   4  -3   7         88.24        103.44         9.97 o
   5  -3   7        176.74        196.35        14.80 o
   6  -3   7          4.12          4.21         3.11 o
   7  -3   7        309.99        292.73        20.45 o
   8  -3   7          9.49          9.90         3.71 o
  -9  -2   7         34.69         37.05         7.90 o
  -8  -2   7         30.07         34.23         6.68 o
  -7  -2   7        118.15        126.94         5.84 o
  -6  -2   7         62.27         65.27         3.92 o
  -5  -2   7        103.27         99.78         5.58 o
  -4  -2   7          1.73          3.12         0.87 o
  -3  -2   7          5.30          2.24         0.83 o
  -2  -2   7          7.82          7.70         1.09 o
  -1  -2   7        304.13        326.06         8.31 o
   0  -2   7         28.78         25.88         1.76 o
   1  -2   7       2084.49       2086.15        27.37 o
   2  -2   7         93.57         83.99         3.22 o
   3  -2   7        151.61        106.09         9.54 o
   4  -2   7        193.93        171.76        13.08 o
   5  -2   7         19.82         19.51         4.63 o
   6  -2   7         18.25         15.20         4.32 o
   7  -2   7          5.79         -3.33         3.33 o
 -10  -1   7          0.64          1.07         2.02 o
  -9  -1   7         20.31         28.03         6.45 o
  -8  -1   7         21.93         12.21         4.21 o
  -7  -1   7         10.86          7.07         3.37 o
  -6  -1   7         53.91         55.54         7.38 o
  -5  -1   7        274.90        275.21         9.71 o
  -4  -1   7        392.84        404.43        10.77 o
  -3  -1   7        457.92        463.86         8.82 o
  -2  -1   7        143.19        133.61         4.12 o
  -1  -1   7        261.71        258.32         6.07 o
   0  -1   7       1638.64       1681.03        40.10 o
   1  -1   7        250.08        244.97        10.60 o
   2  -1   7       1089.76        987.61        16.64 o
   3  -1   7         35.56         24.38         4.83 o
   4  -1   7         34.12         30.14         5.66 o
   5  -1   7          1.48          2.98         3.02 o
   6  -1   7        163.25        145.76        13.96 o
   7  -1   7         76.37         87.02        11.15 o
 -10   0   7         47.74         53.44         8.66 o
  -9   0   7          1.49         -2.75         2.75 o
  -8   0   7         35.11         35.61         6.82 o
  -7   0   7        188.63        178.56        14.13 o
  -6   0   7        509.23        510.59        24.40 o
  -5   0   7        502.70        499.66        23.00 o
  -4   0   7        317.12        297.79        11.39 o
  -3   0   7         36.29         35.92         1.90 o
  -2   0   7         44.30         47.92         2.37 o
  -1   0   7          0.00          0.07         0.50 o
   0   0   7        473.02        433.04        15.51 o
   1   0   7         14.49         10.71         1.95 o
   2   0   7        494.65        439.50        25.47 o
   3   0   7          4.71          5.19         2.89 o
   4   0   7         34.49         29.80         5.63 o
   5   0   7        145.87        129.48        12.64 o
   6   0   7        274.47        261.68        19.33 o
   7   0   7         29.30         30.10         7.24 o
 -10   1   7         27.04         36.90         7.61 o
  -9   1   7          0.37          0.03         2.31 o
  -8   1   7         31.30         31.32         6.38 o
  -7   1   7          4.67          5.58         3.59 o
  -6   1   7        129.88        120.77        11.12 o
  -5   1   7         13.74         14.20         4.02 o
  -4   1   7       1412.63       1349.51        26.49 o
  -3   1   7         58.96         66.14         3.34 o
  -2   1   7         12.00         13.28         1.57 o
  -1   1   7        109.49        102.85         4.26 o
   0   1   7       1555.26       1593.96        25.43 o
   1   1   7        411.50        443.49         9.16 o
   2   1   7        136.03        133.51         5.11 o
   3   1   7        261.05        275.55        17.07 o
   4   1   7         58.50         50.65         7.51 o
   5   1   7        161.85        184.35        15.50 o
   6   1   7        158.31        198.98        17.07 o
 -10   2   7         52.13         60.23         9.73 o
  -9   2   7         30.00         30.21         6.63 o
  -8   2   7          2.44          8.87         4.43 o
  -7   2   7          1.08          0.43         2.73 o
  -6   2   7        130.40        125.86        11.60 o
  -5   2   7        176.24        174.50        12.94 o
  -4   2   7         40.21         50.06         5.85 o
  -3   2   7        359.71        367.03         9.30 o
  -2   2   7         80.92         79.82         3.91 o
  -1   2   7         27.74         23.78         2.13 o
   0   2   7        136.81        129.32         4.91 o
   1   2   7        289.39        261.58         7.01 o
   2   2   7          4.37          3.46         0.83 o
   3   2   7          7.39          7.68         3.50 o
   4   2   7         10.58          5.56         3.12 o
   5   2   7          0.25         -1.15         3.04 o
   6   2   7         63.43         70.76        10.66 o
 -10   3   7          0.02         -3.13         3.42 o
  -9   3   7         83.39         81.40        11.17 o
  -8   3   7         86.84         90.49        11.11 o
  -7   3   7          3.77          3.54         3.21 o
  -6   3   7        301.10        317.15        19.44 o
  -5   3   7        292.66        311.33         7.11 o
  -4   3   7        514.81        482.61        13.13 o
  -3   3   7         48.55         45.58         3.11 o
  -2   3   7        185.19        171.89         6.24 o
  -1   3   7        351.94        331.00         9.08 o
   0   3   7        151.78        162.25         5.86 o
   1   3   7        524.77        520.80        11.66 o
   2   3   7          4.53          5.59         1.07 o
   3   3   7        161.16        215.57        16.34 o
   4   3   7        116.46        117.92        12.85 o
   5   3   7         48.55         70.37        10.27 o
  -9   4   7        264.00        292.29        21.69 o
  -8   4   7        279.01        256.51        19.27 o
  -7   4   7         22.93         12.10         4.55 o
  -6   4   7        136.49        123.00        11.77 o
  -5   4   7       1337.00       1324.79        32.82 o
  -4   4   7          0.04         -0.10         1.08 o
  -3   4   7        767.60        724.06        35.78 o
  -2   4   7          6.70          4.26         1.61 o
  -1   4   7         31.82         29.29         5.34 o
   0   4   7         42.65         33.56         2.78 o
   1   4   7        193.16        195.34         6.87 o
   2   4   7          8.68          8.13         1.91 o
   3   4   7         37.78         49.81         7.88 o
   4   4   7         18.13         16.13         5.48 o
  -9   5   7          0.10          0.08         2.99 o
  -8   5   7         20.23         16.55         5.10 o
  -7   5   7        102.96         90.79        10.90 o
  -6   5   7         54.52         60.13         8.60 o
  -5   5   7         34.45         33.77         3.25 o
  -4   5   7          5.26          7.76         1.82 o
  -3   5   7         27.70         30.60         4.16 o
  -2   5   7         80.10         59.35         6.78 o
  -1   5   7        242.19        209.17        21.88 o
   0   5   7          3.23          3.11         1.56 o
   1   5   7        788.13        855.33        22.93 o
   2   5   7          1.68         -0.47         1.69 o
   3   5   7        111.95        115.29        12.86 o
  -8   6   7         12.46         17.32         5.37 o
  -7   6   7          3.06          1.56         2.55 o
  -6   6   7         77.49         73.86         9.80 o
  -5   6   7        198.98        190.38        15.24 o
  -4   6   7         32.79         31.73         6.05 o
  -3   6   7          1.06          1.53         2.47 o
  -2   6   7          6.32          7.97         2.79 o
  -1   6   7        433.67        415.79        15.13 o
   0   6   7         79.92         90.32         6.70 o
   1   6   7        247.10        227.01        10.95 o
   2   6   7        118.17        122.52        13.07 o
  -8   7   7         63.14         65.00        10.49 o
  -7   7   7          3.97          9.21         4.18 o
  -6   7   7         46.78         41.36         7.69 o
  -5   7   7          3.41         -0.53         3.38 o
  -4   7   7        176.03        177.26        15.02 o
  -3   7   7          4.69          6.04         3.58 o
  -2   7   7          7.91          7.76         3.31 o
  -1   7   7         12.48         10.89         3.14 o
   0   7   7        371.81        425.22        16.33 o
   1   7   7        159.43        179.47        16.09 o
  -6   8   7        116.66        118.15        13.61 o
  -5   8   7         11.78         11.76         4.98 o
  -4   8   7        433.60        458.63        26.59 o
  -3   8   7          0.08          2.48         3.02 o
  -2   8   7         47.72         53.17         8.37 o
  -1   8   7          0.59         -1.95         4.31 o
   0   8   7         45.93         47.46         5.55 o
  -4   9   7         57.01         46.40         8.67 o
  -3   9   7         14.71         13.99         5.05 o
  -2   9   7         16.08         22.62         5.46 o
  -1   9   7          1.23          3.49         3.95 o
   1 -11   8          4.94          7.01         3.43 o
   2 -11   8        109.93        104.18        11.83 o
   3 -11   8         25.71         19.80         5.04 o
   4 -11   8          6.82          5.85         1.58 o
  -1 -10   8         13.68         20.93         5.54 o
   0 -10   8        159.97        180.74        15.52 o
   1 -10   8          1.14          7.34         3.42 o
   2 -10   8        135.51        138.13        12.73 o
   3 -10   8          0.40          5.50         3.06 o
   4 -10   8        589.44        640.51        29.24 o
  -3  -9   8          0.05         -0.49         2.31 o
  -2  -9   8          4.41          3.41         2.78 o
  -1  -9   8          8.97         11.42         3.97 o
   0  -9   8         54.53         57.24         8.09 o
   1  -9   8         71.63         68.18         8.66 o
   2  -9   8         21.40         19.55         4.56 o
   3  -9   8         20.94         24.63         4.81 o
   4  -9   8        117.49        145.55        11.73 o
   5  -9   8        114.79        129.92        14.59 o
  -4  -8   8          3.26          3.59         2.75 o
  -3  -8   8         21.44         16.31         4.69 o
  -2  -8   8         48.18         53.40         7.52 o
  -1  -8   8         68.28         70.06         8.44 o
   0  -8   8          1.09          2.41         2.37 o
   1  -8   8          2.86          0.30         2.24 o
   2  -8   8        285.00        278.46        16.50 o
   3  -8   8        170.81        167.29         9.42 o
   4  -8   8         59.98         63.63         5.68 o
   5  -8   8         57.10         70.39        10.60 o
   6  -8   8          4.62          8.60         4.33 o
  -6  -7   8          2.34          3.70         3.47 o
  -5  -7   8        130.94        150.17        13.37 o
  -4  -7   8          6.08          8.10         3.96 o
  -3  -7   8        142.15        136.03        11.85 o
  -2  -7   8          1.51         -2.89         2.89 o
  -1  -7   8        510.70        499.32        23.20 o
   0  -7   8         86.29         95.13         9.08 o
   1  -7   8        188.90        164.05        11.66 o
   2  -7   8         23.84         24.58         8.58 o
   3  -7   8          6.10          5.79         2.01 o
   4  -7   8          0.41         -1.12         1.12 o
   5  -7   8        277.94        259.19        19.80 o
   6  -7   8          0.18          0.75         2.80 o
  -6  -6   8          3.56          3.91         3.26 o
  -5  -6   8        125.72        125.17        11.62 o
  -4  -6   8          0.62          1.13         2.35 o
  -3  -6   8         11.38          8.54         3.03 o
  -2  -6   8        203.54        204.43        13.50 o
  -1  -6   8        753.01        763.94        28.81 o
   0  -6   8        232.16        225.97        13.28 o
   1  -6   8       1102.13       1023.53        25.59 o
   2  -6   8         16.89         16.58         2.07 o
   3  -6   8          4.90          6.48         1.74 o
   4  -6   8         91.51         89.30         5.57 o
   5  -6   8        290.52        302.48        20.42 o
   6  -6   8         71.99         70.53        10.15 o
   7  -6   8        110.61        127.24        14.02 o
  -7  -5   8        100.20        110.75        11.72 o
  -6  -5   8        262.03        261.61        17.73 o
  -5  -5   8         47.62         51.30         7.51 o
  -4  -5   8         38.27         32.78         5.79 o
  -3  -5   8         78.57         67.05         7.50 o
  -2  -5   8         16.46         12.04         3.05 o
  -1  -5   8         19.63         13.23         3.18 o
   0  -5   8         14.55          8.11         1.56 o
   1  -5   8        113.11        110.65         4.93 o
   2  -5   8          9.36         13.28         1.64 o
   3  -5   8         23.54         19.91         1.88 o
   4  -5   8         77.27         75.62         9.34 o
   5  -5   8        125.84        132.25        13.10 o
   6  -5   8        101.20        126.83        13.27 o
   7  -5   8         47.41         59.21         9.64 o
  -8  -4   8        137.35        142.63        13.63 o
  -7  -4   8          3.94          6.75         3.77 o
  -6  -4   8        143.76        149.57        12.71 o
  -5  -4   8         29.55         34.80         7.11 o
  -4  -4   8         69.50         72.59         5.12 o
  -3  -4   8        200.61        204.77         9.66 o
  -2  -4   8        553.41        548.76        15.49 o
  -1  -4   8       1106.13       1083.84        19.64 o
   0  -4   8        710.24        677.28        14.35 o
   1  -4   8       1487.83       1434.03        24.29 o
   2  -4   8         17.89         20.25         1.83 o
   3  -4   8          2.71          2.44         1.37 o
   4  -4   8        624.91        630.03        71.22 o
   5  -4   8         35.23         41.25         7.42 o
   6  -4   8        143.54        130.47        13.39 o
   7  -4   8         66.98         69.46        10.17 o
  -8  -3   8         14.07          9.15         3.78 o
  -7  -3   8          0.26         -0.87         2.02 o
  -6  -3   8         63.04         63.79         5.73 o
  -5  -3   8         35.02         37.38         2.94 o
  -4  -3   8        231.04        234.47         7.56 o
  -3  -3   8          0.24         -0.18         0.99 o
  -2  -3   8        214.44        193.13         6.60 o
  -1  -3   8        116.93        122.58         4.48 o
   0  -3   8        808.11        763.84        13.53 o
   1  -3   8        418.47        418.04         9.54 o
   2  -3   8        194.00        186.60         6.16 o
   3  -3   8          0.63          0.10         0.16 o
   4  -3   8         50.61         53.42         7.57 o
   5  -3   8        210.96        170.93        14.53 o
   6  -3   8        124.14        117.22        12.55 o
   7  -3   8         17.50         17.25         5.10 o
  -9  -2   8          2.32          1.16         3.76 o
  -8  -2   8        139.13        152.31        14.26 o
  -7  -2   8         16.95         17.06         4.55 o
  -6  -2   8        433.80        419.58        11.61 o
  -5  -2   8         35.25         38.80         2.99 o
  -4  -2   8          1.56          1.99         1.89 o
  -3  -2   8         53.34         54.02         2.78 o
  -2  -2   8        125.05        128.99         4.41 o
  -1  -2   8         62.21         58.77         2.90 o
   0  -2   8        212.69        192.58         5.34 o
   1  -2   8         57.17         52.70         2.89 o
   2  -2   8         37.08         34.27         1.61 o
   3  -2   8          0.38          1.30         2.03 o
   4  -2   8        738.04        603.68        27.83 o
   5  -2   8          6.04          3.24         3.03 o
   6  -2   8         87.82         90.76        10.96 o
   7  -2   8         28.74         50.85         8.56 o
  -9  -1   8          7.41          7.09         3.66 o
  -8  -1   8         38.15         26.70         6.14 o
  -7  -1   8         15.01         13.02         4.06 o
  -6  -1   8        275.83        273.47        17.30 o
  -5  -1   8        121.06        121.75         4.73 o
  -4  -1   8        469.49        482.36        12.71 o
  -3  -1   8         36.01         37.14         2.20 o
  -2  -1   8         81.50         74.09         3.23 o
  -1  -1   8       1218.15       1239.46        22.24 o
   0  -1   8        369.78        380.49         9.14 o
   1  -1   8        387.76        395.63        22.01 o
   2  -1   8         11.88         12.06         0.75 o
   3  -1   8         28.95         24.41         5.06 o
   4  -1   8          1.46          3.24         2.83 o
   5  -1   8         72.86         70.16         9.49 o
   6  -1   8          4.74          1.74         2.92 o
  -9   0   8         26.59         32.50         7.10 o
  -8   0   8          2.96          4.68         3.34 o
  -7   0   8        121.11        117.38        11.61 o
  -6   0   8         13.70          5.70         2.77 o
  -5   0   8         76.23         59.34         7.36 o
  -4   0   8        201.90        220.43        21.94 o
  -3   0   8        178.89        172.08         4.87 o
  -2   0   8          4.35          2.70         0.72 o
  -1   0   8        149.76        146.75         4.92 o
   0   0   8        307.33        305.27         9.80 o
   1   0   8          1.67          1.74         0.55 o
   2   0   8          1.93          4.58         2.45 o
   3   0   8        187.21        200.01        14.71 o
   4   0   8          0.37          1.67         2.16 o
   5   0   8        256.65        332.98        21.63 o
   6   0   8         61.48         59.58         9.41 o
  -9   1   8          4.78          0.89         2.21 o
  -8   1   8          1.32          1.48         2.76 o
  -7   1   8        161.79        169.77        14.26 o
  -6   1   8         38.79         35.61         6.27 o
  -5   1   8        256.29        260.70        16.28 o
  -4   1   8          2.15          2.55         1.29 o
  -3   1   8          1.40          0.32         0.95 o
  -2   1   8        399.61        396.76        11.95 o
  -1   1   8       1316.45       1307.02        22.53 o
   0   1   8        263.65        229.46         6.70 o
   1   1   8        542.67        557.89        12.54 o
   2   1   8         92.39         80.27         3.93 o
   3   1   8         32.41         40.71         6.78 o
   4   1   8         17.89         26.59         5.92 o
   5   1   8        220.08        242.70        18.79 o
  -9   2   8         71.31         73.64        10.51 o
  -8   2   8         29.27         32.89         6.82 o
  -7   2   8        196.06        189.70        15.49 o
  -6   2   8        251.60        257.25        17.43 o
  -5   2   8        475.86        477.62        23.53 o
  -4   2   8          5.23          5.82         1.29 o
  -3   2   8         98.39        103.83         4.75 o
  -2   2   8         70.06         63.86         3.68 o
  -1   2   8        401.98        422.27        11.86 o
   0   2   8         35.79         27.42         2.32 o
   1   2   8        233.83        239.09         6.79 o
   2   2   8         29.11         28.16         2.61 o
   3   2   8          2.37          4.98         3.20 o
   4   2   8         50.12         46.00         7.91 o
   5   2   8        261.51        286.88        21.23 o
  -9   3   8          7.63         10.05         4.53 o
  -8   3   8        635.95        630.76        32.11 o
  -7   3   8         40.60         42.94         7.67 o
  -6   3   8        459.90        466.13        24.69 o
  -5   3   8         14.22         18.12         1.74 o
  -4   3   8         46.36         42.29         3.42 o
  -3   3   8        207.81        195.63         8.34 o
  -2   3   8         74.17         61.29         4.65 o
  -1   3   8          4.28          0.39         1.16 o
   0   3   8        170.66        180.71         7.54 o
   1   3   8         83.54         87.16         4.17 o
   2   3   8          0.00          1.93         2.33 o
   3   3   8         31.75         34.06         6.80 o
   4   3   8        102.40        121.11        13.29 o
  -9   4   8          0.01          1.55         2.42 o
  -8   4   8        105.52        102.95        12.15 o
  -7   4   8          8.38          7.45         3.71 o
  -6   4   8        337.59        360.82        21.74 o
  -5   4   8          1.42          2.38         1.98 o
  -4   4   8         14.32         18.26         2.63 o
  -3   4   8        118.91        110.83         6.48 o
  -2   4   8        362.74        345.33        17.40 o
  -1   4   8        190.10        180.44         8.69 o
   0   4   8        246.39        266.45        10.80 o
   1   4   8          3.45          3.79         2.23 o
   2   4   8          0.02         -2.85         2.85 o
   3   4   8         15.21         15.60         5.07 o
  -8   5   8          1.60          4.04         3.32 o
  -7   5   8          8.89          4.93         3.42 o
  -6   5   8         75.76         68.94         9.26 o
  -5   5   8         64.25         63.35         4.74 o
  -4   5   8         36.88         29.98         3.38 o
  -3   5   8          0.37         -1.46         1.46 o
  -2   5   8         47.98         52.52         5.72 o
  -1   5   8        118.48        115.54         7.25 o
   0   5   8        431.51        444.77        15.44 o
   1   5   8          1.38          1.05         1.31 o
   2   5   8         23.85         27.38         6.48 o
   3   5   8        100.89        130.94        14.28 o
  -8   6   8         21.56         27.26         6.91 o
  -7   6   8         12.79         21.43         6.11 o
  -6   6   8        152.09        155.31        14.73 o
  -5   6   8          6.90          5.92         3.63 o
  -4   6   8         44.69         42.82         4.40 o
  -3   6   8         25.27         23.85         3.41 o
  -2   6   8        243.96        258.87        29.72 o
  -1   6   8         74.64         72.06         6.03 o
   0   6   8         95.69         89.78         6.85 o
   1   6   8         36.05         32.30         6.95 o
  -7   7   8        113.78        118.98        13.94 o
  -6   7   8          7.11          4.74         3.20 o
  -5   7   8        137.45        132.98        13.69 o
  -4   7   8          1.22         -1.24         1.43 o
  -3   7   8         26.19         17.56         3.15 o
  -2   7   8          2.12          1.10         2.65 o
  -1   7   8        328.09        328.00        14.33 o
   0   7   8          0.29         -1.58         2.00 o
  -5   8   8         18.07         17.93         5.98 o
  -4   8   8          8.35         10.49         4.37 o
  -3   8   8          3.69          1.31         1.37 o
  -2   8   8         35.69         35.39         4.79 o
  -1   8   8         31.03         27.15         4.42 o
  -3   9   8          7.76         17.49         4.53 o
   2 -11   9         47.32         43.99         7.36 o
   3 -11   9         56.99         83.25        10.30 o
  -1 -10   9         48.37         48.90         8.16 o
   0 -10   9         45.47         50.72         8.16 o
   1 -10   9         73.41         80.90        10.43 o
   2 -10   9          3.32          2.60         2.27 o
   3 -10   9        197.67        204.52        15.37 o
  -3  -9   9         32.91         30.87         6.25 o
  -2  -9   9        120.35        125.05        12.58 o
  -1  -9   9          0.19         -1.20         1.66 o
   0  -9   9         45.56         48.75         7.54 o
   1  -9   9         53.82         61.39         8.24 o
   2  -9   9         66.52         79.28         9.18 o
   3  -9   9         89.71        104.25        10.09 o
   4  -9   9        242.53        279.03        21.84 o
  -4  -8   9         21.41         29.97         5.93 o
  -3  -8   9         12.02          7.64         3.89 o
  -2  -8   9        314.43        339.17        20.39 o
  -1  -8   9         45.35         44.92         7.07 o
   0  -8   9        259.71        277.24        17.34 o
   1  -8   9         40.58         29.38         5.32 o
   2  -8   9         46.16         56.37         7.23 o
   3  -8   9          0.01          0.00         1.75 o
   4  -8   9        144.74        179.63        17.01 o
   5  -8   9         10.01         11.38         5.59 o
  -5  -7   9          0.83          5.28         3.12 o
  -4  -7   9        116.17        118.96        11.81 o
  -3  -7   9          3.72          2.43         2.76 o
  -2  -7   9        184.33        173.94        13.34 o
  -1  -7   9        110.61        114.48        10.30 o
   0  -7   9        254.72        265.90        15.93 o
   1  -7   9         89.92         85.68         9.05 o
   2  -7   9        476.34        475.50        16.62 o
   3  -7   9          2.17          2.36         1.44 o
   4  -7   9        150.34        164.92        15.56 o
   5  -7   9         33.23         22.62         6.19 o
  -6  -6   9          9.67         14.12         4.59 o
  -5  -6   9          0.78          0.62         2.37 o
  -4  -6   9         81.68         74.84         8.89 o
  -3  -6   9        123.32        117.84        10.77 o
  -2  -6   9        141.96        144.11        11.54 o
  -1  -6   9        251.58        233.14        14.30 o
   0  -6   9        442.33        437.82        15.12 o
   1  -6   9          5.72          4.56         2.16 o
   2  -6   9          0.07          0.87         1.38 o
   3  -6   9        302.55        323.86        11.98 o
   4  -6   9        261.06        274.74        19.68 o
   5  -6   9        212.33        231.18        18.38 o
   6  -6   9          0.14         -1.42         2.41 o
  -7  -5   9          3.70          7.36         3.61 o
  -6  -5   9          0.41          2.05         3.58 o
  -5  -5   9         41.54         36.37         6.44 o
  -4  -5   9         83.69         88.83         9.26 o
  -3  -5   9          0.57          0.91         2.14 o
  -2  -5   9        128.96        119.56         9.91 o
  -1  -5   9          0.06          0.32         1.94 o
   0  -5   9        176.76        159.89         8.21 o
   1  -5   9          6.39          6.75         2.13 o
   2  -5   9        487.55        475.41        11.46 o
   3  -5   9         92.32        109.97         6.88 o
   4  -5   9         28.93         39.04         7.01 o
   5  -5   9        162.71        173.20        15.38 o
   6  -5   9          2.61          0.81         2.84 o
  -7  -4   9        201.69        222.73        16.69 o
  -6  -4   9          1.92          0.49         2.00 o
  -5  -4   9          4.53          1.34         2.11 o
  -4  -4   9         25.23         27.58         3.22 o
  -3  -4   9        312.01        291.71        22.25 o
  -2  -4   9         33.99         28.93         2.62 o
  -1  -4   9        205.01        205.33         7.34 o
   0  -4   9        311.72        308.40        10.28 o
   1  -4   9         89.81         88.01         4.20 o
   2  -4   9         39.77         47.65         2.86 o
   3  -4   9       1245.02       1230.44        42.52 o
   4  -4   9         86.94         64.39         8.97 o
   5  -4   9        213.51        175.78        15.47 o
   6  -4   9          4.55          5.59         3.50 o
  -8  -3   9          0.03         -3.87         3.87 o
  -7  -3   9          0.03         -2.56         2.56 o
  -6  -3   9          0.64         -2.25         2.25 o
  -5  -3   9          0.26          1.25         1.00 o
  -4  -3   9         17.46         13.76         1.88 o
  -3  -3   9        399.08        423.49        22.57 o
  -2  -3   9        265.88        261.73         8.13 o
  -1  -3   9       1368.24       1353.43        24.47 o
   0  -3   9        364.73        361.63        11.17 o
   1  -3   9         73.04         67.99         3.41 o
   2  -3   9         45.76         42.74         2.45 o
   3  -3   9          1.90         -0.30         2.71 o
   4  -3   9        121.42        119.03        11.79 o
   5  -3   9         12.06          5.63         3.32 o
   6  -3   9          0.17          1.83         2.69 o
  -8  -2   9         24.05         22.58         5.64 o
  -7  -2   9        137.42        158.29        14.06 o
  -6  -2   9          3.61          6.75         3.22 o
  -5  -2   9          9.53          7.05         1.51 o
  -4  -2   9        219.91        233.75        14.47 o
  -3  -2   9        306.88        306.30         8.47 o
  -2  -2   9        495.45        503.27        10.36 o
  -1  -2   9          6.47          5.54         1.10 o
   0  -2   9        243.05        242.78         7.15 o
   1  -2   9         58.79         65.91         3.09 o
   2  -2   9         53.32         47.56         2.34 o
   3  -2   9         36.86         37.52         6.35 o
   4  -2   9         24.35         25.46         5.58 o
   5  -2   9         37.43         43.90         7.52 o
   6  -2   9         17.38         21.99         5.84 o
  -9  -1   9         12.61          8.84         4.39 o
  -8  -1   9        222.13        249.31        18.50 o
  -7  -1   9         67.69         61.68         8.74 o
  -6  -1   9         89.04         82.83         9.60 o
  -5  -1   9         24.99         24.57         2.13 o
  -4  -1   9        134.45        133.25         6.03 o
  -3  -1   9         20.19         21.95         2.00 o
  -2  -1   9       1209.00       1164.33        18.28 o
  -1  -1   9        248.81        260.33         6.74 o
   0  -1   9        119.89        118.14         4.56 o
   1  -1   9          5.60          3.77         0.81 o
   2  -1   9        475.66        461.41         8.26 o
   3  -1   9        205.13        204.77        15.18 o
   4  -1   9        405.59        437.81        24.57 o
   5  -1   9         22.50         20.65         5.36 o
  -9   0   9         18.68         27.03         6.45 o
  -8   0   9        136.27        131.74        13.47 o
  -7   0   9         34.04         19.35         5.41 o
  -6   0   9        363.81        367.01        21.02 o
  -5   0   9         16.38          9.99         3.43 o
  -4   0   9        174.49        179.99         8.93 o
  -3   0   9         11.29         12.57         3.25 o
  -2   0   9        951.24        907.89        15.21 o
  -1   0   9         43.59         48.10         2.69 o
   0   0   9        135.18        131.18         4.80 o
   1   0   9        245.06        240.11         8.40 o
   2   0   9         55.14         57.89         3.68 o
   3   0   9        125.97        141.57        12.88 o
   4   0   9        354.44        356.25        22.31 o
   5   0   9         39.85         57.19         9.09 o
  -9   1   9         43.60         48.48         8.36 o
  -8   1   9        149.84        158.77        14.75 o
  -7   1   9         37.08         33.32         6.76 o
  -6   1   9         71.75         57.96         8.08 o
  -5   1   9         45.57         42.49         6.66 o
  -4   1   9        119.48        121.33         5.69 o
  -3   1   9         27.49         31.77         4.56 o
  -2   1   9         26.93         26.70         2.42 o
  -1   1   9        100.49        107.73         4.75 o
   0   1   9         97.48         98.25         4.31 o
   1   1   9         73.71         81.83         3.41 o
   2   1   9        321.20        287.52        18.33 o
   3   1   9          4.03          1.94         2.82 o
   4   1   9        131.73        136.58        13.79 o
   5   1   9         15.16         16.72         5.54 o
  -9   2   9         18.40         26.88         6.49 o
  -8   2   9         99.41         99.25        12.13 o
  -7   2   9        109.07         92.87        11.16 o
  -6   2   9        210.35        191.64        15.23 o
  -5   2   9         71.93         67.01         3.21 o
  -4   2   9          1.01          1.55         1.09 o
  -3   2   9        890.71        872.46        21.45 o
  -2   2   9        378.38        392.55        10.52 o
  -1   2   9        449.94        432.27        16.70 o
   0   2   9          0.65          0.66         0.66 o
   1   2   9          3.85          4.51         1.40 o
   2   2   9        148.13        176.09        14.56 o
   3   2   9        199.43        199.78        16.47 o
   4   2   9         54.96         64.82         9.99 o
  -9   3   9         31.16         43.04         8.48 o
  -8   3   9          1.46          3.76         3.48 o
  -7   3   9        331.14        354.93        22.74 o
  -6   3   9          0.63         -3.51         3.51 o
  -5   3   9        243.87        226.30         8.09 o
  -4   3   9         19.98         20.75         2.64 o
  -3   3   9         27.39         23.44         8.03 o
  -2   3   9        201.31        188.07         8.87 o
  -1   3   9        142.63        147.26         7.73 o
   0   3   9         27.88         30.34         3.39 o
   1   3   9          0.01         -0.81         2.08 o
   2   3   9         16.82         17.85         5.01 o
   3   3   9        364.65        423.44        25.86 o
  -8   4   9         44.13         46.67         8.49 o
  -7   4   9        111.29        119.13        12.97 o
  -6   4   9         23.80         18.36         4.92 o
  -5   4   9          2.38          2.76         2.63 o
  -4   4   9         27.97         22.86         3.04 o
  -3   4   9        526.56        528.98        16.51 o
  -2   4   9         93.28         93.56        13.94 o
  -1   4   9        346.15        362.47        17.35 o
   0   4   9         30.57         24.17         3.30 o
   1   4   9         51.52         58.90         8.65 o
   2   4   9          8.73          1.57         3.11 o
   3   4   9        171.38        196.44        17.56 o
  -8   5   9         37.95         38.12         7.68 o
  -7   5   9         27.17         30.17         6.66 o
  -6   5   9         10.20          7.04         3.78 o
  -5   5   9         97.94         99.47        11.18 o
  -4   5   9         29.55         24.92         3.34 o
  -3   5   9        498.96        482.02        17.10 o
  -2   5   9        337.98        344.30        27.53 o
  -1   5   9        329.41        307.91        12.80 o
   0   5   9         65.31         66.30         5.73 o
   1   5   9         76.05         82.91        10.72 o
   2   5   9         75.25         73.23        10.53 o
  -7   6   9          5.29          0.22         2.92 o
  -6   6   9          7.96          4.26         3.86 o
  -5   6   9          1.93          5.06         3.25 o
  -4   6   9        120.07        139.15        10.53 o
  -3   6   9         58.53         62.98         8.42 o
  -2   6   9        268.28        288.23        12.88 o
  -1   6   9         83.68         90.21         6.94 o
   0   6   9          1.51         15.35         4.53 o
   1   6   9          0.33         -2.96         2.96 o
  -6   7   9        236.44        283.86        21.52 o
  -5   7   9          0.44         -1.59         2.67 o
  -4   7   9         26.61         25.05         6.31 o
  -3   7   9          1.49         -1.22         3.12 o
  -2   7   9        176.66        197.74        10.90 o
  -1   7   9         16.50         19.80         5.28 o
  -4   8   9         60.89         65.77         9.88 o
  -3   8   9          2.87          2.05         2.78 o
  -2   8   9        141.05        140.21        11.53 o
   0 -10  10         58.61         58.29         8.65 o
   1 -10  10         14.65         20.82         5.26 o
   2 -10  10        264.43        311.85        19.96 o
  -2  -9  10          5.27          4.49         2.89 o
  -1  -9  10        188.87        208.54        16.32 o
   0  -9  10         45.96         44.52         7.32 o
   1  -9  10        396.74        433.98        23.64 o
   2  -9  10         16.66         16.08         4.50 o
  -3  -8  10         46.77         44.25         7.43 o
  -2  -8  10        130.88        122.48        11.96 o
  -1  -8  10         23.46         19.49         4.87 o
   0  -8  10         61.43         56.39         7.67 o
   1  -8  10          6.52          9.99         3.36 o
   2  -8  10          0.26          1.43         4.74 o
   3  -8  10         85.23         82.05        11.55 o
   4  -8  10         24.34         15.77         5.38 o
  -5  -7  10         30.61         39.19         7.36 o
  -4  -7  10         63.02         73.84         9.56 o
  -3  -7  10        387.47        431.67        23.25 o
  -2  -7  10          5.15         11.84         3.80 o
  -1  -7  10         25.81         18.09         4.40 o
   0  -7  10         12.35         11.51         3.34 o
   1  -7  10        333.36        367.69        14.57 o
   2  -7  10          5.02          3.07         5.40 o
   3  -7  10        219.28        250.93        19.61 o
   4  -7  10         20.32         27.15         6.36 o
  -6  -6  10          6.00          1.29         2.57 o
  -5  -6  10          3.02          2.38         2.49 o
  -4  -6  10         34.81         34.27         6.31 o
  -3  -6  10          0.21         -2.43         2.86 o
  -2  -6  10          1.28          2.25         1.96 o
  -1  -6  10          5.31          3.82         2.36 o
   0  -6  10         65.01         67.37         5.63 o
   1  -6  10          8.11          5.06         1.73 o
   2  -6  10        347.37        363.32        13.40 o
   3  -6  10        306.35        327.46        21.82 o
   4  -6  10         73.69         55.29         8.91 o
   5  -6  10         13.08         15.64         5.29 o
  -6  -5  10        116.60        123.12        12.27 o
  -5  -5  10        131.93        117.21        11.51 o
  -4  -5  10        195.74        209.89        15.14 o
  -3  -5  10        357.05        337.78        18.77 o
  -2  -5  10        133.92        127.59        10.41 o
  -1  -5  10         56.68         46.44         4.76 o
   0  -5  10         54.36         58.00         4.88 o
   1  -5  10        143.67        146.21         6.74 o
   2  -5  10        202.27        212.21        13.88 o
   3  -5  10          6.02          2.02         2.23 o
   4  -5  10         17.17         23.99         5.66 o
   5  -5  10         95.64        103.68        12.17 o
  -7  -4  10         13.42         15.00         4.39 o
  -6  -4  10          2.48          4.25         2.84 o
  -5  -4  10          9.68          2.44         2.42 o
  -4  -4  10        455.06        452.29        22.35 o
  -3  -4  10          6.38          2.23         2.02 o
  -2  -4  10        156.24        150.29         8.09 o
  -1  -4  10          1.94          1.77         1.99 o
   0  -4  10         71.63         66.08         3.98 o
   1  -4  10         59.37         61.96         3.60 o
   2  -4  10        270.93        287.32        10.39 o
   3  -4  10         33.92         41.19         6.92 o
   4  -4  10         10.63         13.00         4.50 o
   5  -4  10         33.66         30.13         6.43 o
  -7  -3  10          9.83          7.16         2.62 o
  -6  -3  10         11.13         13.34         2.95 o
  -5  -3  10         72.48         69.63        12.05 o
  -4  -3  10        175.17        188.25         8.35 o
  -3  -3  10        228.12        218.50         7.65 o
  -2  -3  10        454.04        434.77        11.41 o
  -1  -3  10         22.09         20.27         2.22 o
   0  -3  10          7.86          5.93         1.45 o
   1  -3  10        139.14        127.72         4.93 o
   2  -3  10        497.37        455.12        12.32 o
   3  -3  10        101.27         88.98        10.14 o
   4  -3  10         11.35          4.35         2.68 o
   5  -3  10          0.23          2.61         2.15 o
  -8  -2  10        265.52        286.56        20.48 o
  -7  -2  10          0.00          4.38         3.35 o
  -6  -2  10         35.71         38.04         6.68 o
  -5  -2  10         79.22         96.71        10.00 o
  -4  -2  10        140.96        143.70         6.91 o
  -3  -2  10        243.16        251.87        10.06 o
  -2  -2  10          6.29          5.19         1.21 o
  -1  -2  10         39.99         36.38         3.59 o
   0  -2  10        274.26        267.36         7.81 o
   1  -2  10          5.77          8.32         1.60 o
   2  -2  10         13.78         12.25         3.51 o
   3  -2  10          3.20          2.29         2.39 o
   4  -2  10         12.05          6.21         3.23 o
   5  -2  10         21.04         17.65         5.31 o
  -8  -1  10          2.26         -3.83         3.83 o
  -7  -1  10          5.67          4.24         2.98 o
  -6  -1  10         51.77         49.97         7.62 o
  -5  -1  10        285.30        286.85        17.72 o
  -4  -1  10         69.61         60.93         3.35 o
  -3  -1  10         14.06         11.52         1.74 o
  -2  -1  10        100.72         92.99         4.33 o
  -1  -1  10        440.26        440.69        16.27 o
   0  -1  10         93.83         88.70        12.40 o
   1  -1  10        926.44        826.28        97.23 o
   2  -1  10        112.55         98.79        10.24 o
   3  -1  10        211.78        222.25        16.63 o
   4  -1  10         78.61         84.08        10.68 o
   5  -1  10          1.38          4.03         2.62 o
  -8   0  10         33.09         24.17         6.18 o
  -7   0  10         17.82         13.44         4.14 o
  -6   0  10          3.23          1.35         2.35 o
  -5   0  10         35.04         39.78         6.44 o
  -4   0  10        567.96        537.44        14.94 o
  -3   0  10        656.15        659.41        17.66 o
  -2   0  10        679.36        653.59        21.89 o
  -1   0  10        170.27        169.84         6.22 o
   0   0  10        120.87        117.84         4.66 o
   1   0  10         52.28         61.21         7.91 o
   2   0  10        112.79        122.16        12.04 o
   3   0  10        220.08        230.31        17.72 o
   4   0  10         66.24         88.80        11.28 o
  -8   1  10          7.16          8.27         4.05 o
  -7   1  10         26.50         26.50         6.21 o
  -6   1  10          8.82          9.74         3.68 o
  -5   1  10        184.17        170.04        13.66 o
  -4   1  10          0.76         -0.43         0.91 o
  -3   1  10         29.17         32.49         3.36 o
  -2   1  10          0.20         -1.30         1.30 o
  -1   1  10          7.81          7.53         1.45 o
   0   1  10          3.74          5.13         1.55 o
   1   1  10        246.12        234.96        16.43 o
   2   1  10          6.32          4.62         3.30 o
   3   1  10        349.50        352.31        22.79 o
   4   1  10          4.74          8.75         4.30 o
  -8   2  10        182.60        180.57        16.43 o
  -7   2  10         89.69         93.51        11.50 o
  -6   2  10         11.67          8.74         3.82 o
  -5   2  10         91.74         85.02         9.78 o
  -4   2  10        382.99        391.21        25.18 o
  -3   2  10        264.78        284.88        14.89 o
  -2   2  10         93.07         92.10         5.98 o
  -1   2  10        201.02        203.95         9.14 o
   0   2  10        156.25        177.70         8.31 o
   1   2  10        122.32        128.34        12.17 o
   2   2  10        282.70        298.27        20.30 o
   3   2  10         71.41         79.89        10.86 o
  -8   3  10         51.95         43.37         8.34 o
  -7   3  10          2.57          5.45         3.45 o
  -6   3  10         38.30         34.26         6.95 o
  -5   3  10         59.14         58.69         8.47 o
  -4   3  10        304.31        323.29        20.95 o
  -3   3  10          1.20          0.42         1.45 o
  -2   3  10        180.26        182.64         9.03 o
  -1   3  10         59.15         61.92         5.14 o
   0   3  10          0.86         -0.24         2.17 o
   1   3  10         43.03         54.07         8.26 o
   2   3  10        141.02        185.47        16.21 o
  -8   4  10         22.50         18.87         5.59 o
  -7   4  10         20.44         16.37         5.10 o
  -6   4  10         16.17         17.64         5.07 o
  -5   4  10         11.28          9.03         3.89 o
  -4   4  10        198.24        216.79         9.80 o
  -3   4  10         11.82         12.07         2.54 o
  -2   4  10        128.03        134.85         8.02 o
  -1   4  10        131.88        126.04         7.73 o
   0   4  10        117.40        112.86        11.65 o
   1   4  10        127.80        148.53        14.26 o
   2   4  10        173.33        203.50        17.50 o
  -7   5  10          0.03         -3.77         3.77 o
  -6   5  10          5.94         11.23         4.09 o
  -5   5  10         93.92         83.40        10.61 o
  -4   5  10        461.63        469.65        25.48 o
  -3   5  10         88.72         90.96         6.68 o
  -2   5  10        122.85        117.40        11.91 o
  -1   5  10          6.65          9.72         3.98 o
   0   5  10          7.92         10.52         4.34 o
   1   5  10        237.96        260.15        19.70 o
  -6   6  10          0.17         -1.31         2.88 o
  -5   6  10         52.86         63.87         9.69 o
  -4   6  10         17.23         11.95         4.44 o
  -3   6  10        178.07        189.50        36.24 o
  -2   6  10          0.00          0.34         2.39 o
  -1   6  10          7.75          8.56         3.85 o
   0   6  10          2.93         -3.17         3.17 o
  -5   7  10         45.99         49.01         8.60 o
  -4   7  10          1.24          2.38         1.98 o
  -3   7  10          0.52         -3.08         3.08 o
  -2   7  10          3.17          1.23         2.16 o
   1 -10  11         91.51        109.70        11.96 o
  -1  -9  11          9.41         -0.26         1.82 o
   0  -9  11        142.19        159.05        13.92 o
   1  -9  11          1.25          1.95         2.13 o
  -3  -8  11         43.27         46.79         7.75 o
  -2  -8  11         83.42         90.37        10.52 o
  -1  -8  11         52.80         49.44         7.37 o
   0  -8  11        101.06        113.23        10.99 o
   1  -8  11          4.53          2.78         1.84 o
   2  -8  11         78.95         92.46        12.32 o
  -4  -7  11         69.69         78.44         9.99 o
  -3  -7  11          4.47          4.13         2.41 o
  -2  -7  11          8.65          8.33         3.68 o
  -1  -7  11         31.70         29.23         5.56 o
   0  -7  11        196.20        167.17        12.59 o
   1  -7  11         71.50         70.56         6.14 o
   2  -7  11         65.88         55.38         9.75 o
   3  -7  11         47.85         38.49         8.22 o
  -5  -6  11          0.66         -2.65         2.65 o
  -4  -6  11         66.33         64.07         8.67 o
  -3  -6  11         14.60         13.91         4.15 o
  -2  -6  11         60.72         63.13         7.84 o
  -1  -6  11        124.17        126.29        10.61 o
   0  -6  11        141.95        137.71         8.41 o
   1  -6  11        241.21        248.55        15.97 o
   2  -6  11         15.74         15.90         5.05 o
   3  -6  11         35.11         36.93         7.65 o
   4  -6  11          0.01         -0.75         1.53 o
  -6  -5  11          0.03         -1.22         2.49 o
  -5  -5  11         41.89         40.40         7.10 o
  -4  -5  11          5.94          3.34         3.13 o
  -3  -5  11         24.45         21.26         4.64 o
  -2  -5  11         19.26         17.51         4.05 o
  -1  -5  11        167.28        187.67        11.06 o
   0  -5  11          3.03          4.15         1.75 o
   1  -5  11        759.63        783.11        21.40 o
   2  -5  11         11.10          5.85         3.19 o
   3  -5  11         26.84         24.22         5.86 o
   4  -5  11         33.92         30.61         6.72 o
  -6  -4  11          3.75          2.67         3.08 o
  -5  -4  11        292.70        289.54        18.59 o
  -4  -4  11          5.89          1.73         2.47 o
  -3  -4  11         76.20         61.96         7.68 o
  -2  -4  11         45.77         40.80         4.42 o
  -1  -4  11        212.92        226.02        20.47 o
   0  -4  11         15.12         16.51         2.58 o
   1  -4  11         22.46         29.19         3.76 o
   2  -4  11         17.64         22.90         5.42 o
   3  -4  11         66.36         58.37         8.99 o
   4  -4  11          2.46          3.59         2.84 o
  -7  -3  11         58.97         66.48         9.05 o
  -6  -3  11        157.35        141.48         9.29 o
  -5  -3  11        114.17        104.37        10.49 o
  -4  -3  11        268.21        258.21        16.37 o
  -3  -3  11         19.90         14.41         2.62 o
  -2  -3  11          5.45          6.91         1.82 o
  -1  -3  11         11.38          7.89         1.92 o
   0  -3  11        187.66        175.47         8.15 o
   1  -3  11         21.05         22.45         4.39 o
   2  -3  11          0.15         -2.93         2.93 o
   3  -3  11          2.53         -1.15         1.84 o
   4  -3  11         64.91         63.70         9.70 o
  -7  -2  11          2.13          4.55         3.39 o
  -6  -2  11        118.62        131.11        12.68 o
  -5  -2  11          0.02          1.16         2.19 o
  -4  -2  11        388.88        378.26        20.32 o
  -3  -2  11         66.57         57.69         3.82 o
  -2  -2  11         28.67         28.50         4.84 o
  -1  -2  11        355.53        342.31        14.20 o
   0  -2  11        104.61        114.86         6.35 o
   1  -2  11         73.96         79.77         9.02 o
   2  -2  11        117.22        129.96        12.35 o
   3  -2  11          0.31         -0.89         1.72 o
   4  -2  11          6.31          6.47         3.45 o
  -8  -1  11         63.15         71.66        10.28 o
  -7  -1  11         25.46         23.17         5.53 o
  -6  -1  11        374.18        363.58        21.72 o
  -5  -1  11         27.38         27.24         5.86 o
  -4  -1  11        375.89        386.99        15.74 o
  -3  -1  11        197.70        187.65         6.78 o
  -2  -1  11         28.97         27.95         3.24 o
  -1  -1  11        225.28        246.98         9.83 o
   0  -1  11        496.17        448.70        22.43 o
   1  -1  11          5.13          8.99         3.53 o
   2  -1  11        391.41        446.47        24.39 o
   3  -1  11         86.36         81.62        10.23 o
   4  -1  11          0.69         -2.47         2.47 o
  -8   0  11         63.22         60.03         9.48 o
  -7   0  11          8.44          7.49         3.74 o
  -6   0  11         22.38         23.97         5.27 o
  -5   0  11          2.14         -2.76         2.88 o
  -4   0  11         26.85         24.13         4.36 o
  -3   0  11        110.50        116.29         6.63 o
  -2   0  11          2.56          2.24         2.12 o
  -1   0  11        158.43        161.84         7.73 o
   0   0  11        223.85        242.39         9.19 o
   1   0  11         18.45         16.52         4.31 o
   2   0  11        111.29        112.93        12.07 o
   3   0  11          4.31         -1.05         3.91 o
  -8   1  11         19.22         15.19         4.88 o
  -7   1  11        154.69        169.78        15.33 o
  -6   1  11        113.09        107.85        11.71 o
  -5   1  11        202.83        204.92        15.55 o
  -4   1  11         21.78         22.67         3.75 o
  -3   1  11         48.25         50.42         4.38 o
  -2   1  11        330.30        339.46        12.25 o
  -1   1  11          0.37         -1.27         1.27 o
   0   1  11        238.56        261.55        17.31 o
   1   1  11         46.15         60.93         8.72 o
   2   1  11          1.87          3.42         2.80 o
   3   1  11          8.46          2.73         2.39 o
  -8   2  11          0.48          5.87         3.45 o
  -7   2  11         22.28         21.65         5.56 o
  -6   2  11          0.97          1.43         2.62 o
  -5   2  11          7.27          7.38         3.25 o
  -4   2  11          0.76          1.22         2.32 o
  -3   2  11          3.76          2.90         1.40 o
  -2   2  11          6.51          7.20         1.96 o
  -1   2  11        374.29        443.10        30.75 o
   0   2  11         92.08         95.12        10.46 o
   1   2  11        615.21        636.37        31.11 o
   2   2  11         71.36         91.67        11.46 o
  -7   3  11          0.03         -4.22         4.22 o
  -6   3  11         15.08          7.57         4.03 o
  -5   3  11        263.76        260.38        18.51 o
  -4   3  11          1.14         -0.40         2.05 o
  -3   3  11         89.36         89.06         6.25 o
  -2   3  11          0.35          0.33         1.20 o
  -1   3  11        116.74        141.98        12.34 o
   0   3  11         73.63         80.31         9.95 o
   1   3  11        208.30        206.47        17.18 o
  -7   4  11        172.23        161.37        15.82 o
  -6   4  11          1.24          0.53         2.17 o
  -5   4  11        167.99        151.99        14.25 o
  -4   4  11         37.72         42.42         7.23 o
  -3   4  11          4.86          4.20         3.05 o
  -2   4  11          2.05          0.76         1.43 o
  -1   4  11         25.75         20.73         4.85 o
   0   4  11         27.50         23.52         5.93 o
   1   4  11         34.79         27.83         6.49 o
  -6   5  11        321.11        372.31        24.38 o
  -5   5  11        233.66        200.69        17.17 o
  -4   5  11        143.96        141.11        13.60 o
  -3   5  11        173.42        174.41        14.55 o
  -2   5  11         55.91         61.29         8.28 o
  -1   5  11          0.56         -2.07         2.43 o
   0   5  11        151.90        138.43        14.17 o
  -5   6  11         91.53         91.72        11.90 o
  -4   6  11        158.61        174.73        15.69 o
  -3   6  11        130.04        148.93        13.82 o
  -1   6  11          0.52          5.47         3.27 o
  -1  -9  12        106.51        118.68        12.41 o
   0  -9  12          8.62          2.75         2.74 o
  -2  -8  12          6.70          4.92         3.15 o
  -1  -8  12         96.56         88.76        10.04 o
   0  -8  12         22.60         24.53         5.21 o
  -3  -7  12         38.87         38.86         6.57 o
  -2  -7  12         11.65         11.08         3.64 o
  -1  -7  12        118.56        135.50        11.91 o
   0  -7  12         96.43        103.19         7.68 o
   1  -7  12        158.92        178.50        16.84 o
   2  -7  12         10.50         16.46         5.12 o
  -4  -6  12          0.66         -2.65         2.65 o
  -3  -6  12          0.33         -0.01         1.39 o
  -2  -6  12        280.68        277.39        17.52 o
  -1  -6  12        118.66        116.53         8.14 o
   0  -6  12        132.79        149.96        10.54 o
   1  -6  12         20.95         25.13         6.16 o
   2  -6  12         12.56         14.90         4.99 o
  -5  -5  12          2.39          0.12         3.25 o
  -4  -5  12         44.50         54.03         7.86 o
  -3  -5  12          0.00          3.62         3.10 o
  -2  -5  12          3.14          0.70         1.74 o
  -1  -5  12        101.14        116.74        12.55 o
   0  -5  12         41.13         46.15         4.88 o
   1  -5  12          6.12          6.34         2.79 o
   2  -5  12         27.17         25.44         6.29 o
   3  -5  12         42.58         60.87         9.37 o
  -6  -4  12        122.32        138.14        13.18 o
  -5  -4  12         22.33         22.41         5.18 o
  -4  -4  12         20.87         22.38         5.22 o
  -3  -4  12          0.10          1.20         1.80 o
  -2  -4  12        244.48        249.19        11.42 o
  -1  -4  12         34.63         33.51         3.98 o
   0  -4  12        156.94        157.67        11.13 o
   1  -4  12         38.21         33.67         6.35 o
   2  -4  12         40.76         55.97         8.54 o
   3  -4  12          0.76          7.20         3.61 o
  -6  -3  12         78.51         93.30        10.68 o
  -5  -3  12        119.05        110.61        10.95 o
  -4  -3  12          3.43          5.45         2.72 o
  -3  -3  12         14.87         14.13         2.60 o
  -2  -3  12         25.32         26.61         3.58 o
  -1  -3  12         99.24        108.42         6.76 o
   0  -3  12         32.19         33.63         3.63 o
   1  -3  12          1.93          0.10         2.29 o
   2  -3  12          9.02          6.69         2.83 o
   3  -3  12        124.13        139.79        14.25 o
  -7  -2  12         53.50         52.71         8.93 o
  -6  -2  12         42.55         44.30         7.63 o
  -5  -2  12         39.96         37.26         6.79 o
  -4  -2  12         42.56         45.53         6.88 o
  -3  -2  12        326.98        325.38        12.50 o
  -2  -2  12          0.70          1.64         1.74 o
  -1  -2  12        333.55        323.11        12.11 o
   0  -2  12        117.80        136.75        12.24 o
   1  -2  12         32.81         27.02         5.70 o
   2  -2  12         12.60         13.73         4.30 o
   3  -2  12         12.44         12.35         4.07 o
  -7  -1  12         64.96         71.64         9.92 o
  -6  -1  12         99.42         95.81        11.13 o
  -5  -1  12         38.14         25.12         5.59 o
  -4  -1  12        127.35        109.69        10.42 o
  -3  -1  12        167.11        175.14         8.59 o
  -2  -1  12         57.91         60.73         4.97 o
  -1  -1  12        280.51        293.91        17.56 o
   0  -1  12         17.22         21.99         5.00 o
   1  -1  12         51.39         52.62         8.12 o
   2  -1  12          5.35          6.71         3.18 o
   3  -1  12         67.66         71.96         9.93 o
  -7   0  12         56.30         55.55         8.74 o
  -6   0  12         16.93         10.92         4.01 o
  -5   0  12         13.45         12.55         4.38 o
  -4   0  12          7.17          4.87         2.58 o
  -3   0  12          0.14          0.27         1.30 o
  -2   0  12         26.81         32.70         3.64 o
  -1   0  12        267.22        279.67        10.92 o
   0   0  12         37.91         46.41         7.19 o
   1   0  12        193.22        161.94        14.10 o
   2   0  12          5.16          4.25         2.52 o
  -7   1  12         19.67         16.17         5.10 o
  -6   1  12         92.71         94.51        11.16 o
  -5   1  12         33.21         26.80         5.86 o
  -4   1  12          9.74          6.60         3.04 o
  -3   1  12         32.47         34.14         3.66 o
  -2   1  12         58.68         60.27         5.00 o
  -1   1  12        204.47        221.68        15.22 o
   0   1  12         94.51        108.24        11.18 o
   1   1  12         11.79         11.77         4.30 o
   2   1  12         18.94         15.12         4.94 o
  -7   2  12         37.82         40.58         8.09 o
  -6   2  12        157.70        154.27        14.71 o
  -5   2  12          6.45          3.48         2.70 o
  -4   2  12          0.02         -0.96         1.81 o
  -3   2  12          0.23          0.12         1.39 o
  -2   2  12        196.04        213.47        10.03 o
  -1   2  12          4.94          0.17         2.20 o
   0   2  12        133.10        133.03        12.82 o
   1   2  12          6.13          7.62         4.09 o
  -6   3  12        218.40        204.50        17.34 o
  -5   3  12          1.90         -2.60         2.90 o
  -4   3  12        108.28        105.14        11.15 o
  -3   3  12        122.35        132.13        12.02 o
  -2   3  12         68.79         69.52         8.41 o
  -1   3  12        170.89        198.42        15.54 o
   0   3  12         63.52         65.90         9.33 o
  -6   4  12        140.47        159.41        15.52 o
  -5   4  12          0.28          3.16         2.83 o
  -4   4  12         19.53         19.33         4.87 o
  -3   4  12         50.29         48.28         7.49 o
  -2   4  12         76.58         78.18         9.45 o
  -1   4  12        196.08        242.84        17.92 o
   0   4  12         36.01         31.28         6.96 o
  -5   5  12         40.54         31.87         6.86 o
  -4   5  12        122.56        120.79        12.87 o
  -1  -8  13         67.97         73.62         9.20 o
  -3  -7  13          5.09          4.37         3.31 o
  -2  -7  13         21.60         18.81         4.75 o
  -1  -7  13         20.87         23.56         5.31 o
   0  -7  13          2.72         -0.29         1.32 o
  -4  -6  13         12.13          7.31         3.41 o
  -3  -6  13        455.54        523.86        26.36 o
  -2  -6  13         29.81         41.56         6.72 o
  -1  -6  13        356.90        372.61        15.27 o
   0  -6  13          0.41         -2.30         2.30 o
   1  -6  13         25.47         40.15         7.87 o
  -4  -5  13          2.85          9.15         3.60 o
  -3  -5  13         55.58         50.64         7.38 o
  -2  -5  13         21.38         21.88         3.39 o
  -1  -5  13          0.20          0.16         1.32 o
   0  -5  13          4.75          7.74         3.60 o
   1  -5  13         80.04         76.99        10.72 o
   2  -5  13         23.17         16.60         5.14 o
  -5  -4  13         16.11         14.56         4.49 o
  -4  -4  13          2.58          0.99         1.97 o
  -3  -4  13         13.63         11.36         3.68 o
  -2  -4  13          0.71          1.11         1.28 o
  -1  -4  13          1.09          1.77         3.92 o
   0  -4  13         38.80         28.77         6.06 o
   1  -4  13         50.15         45.48         8.10 o
   2  -4  13          7.85          5.84         3.47 o
  -5  -3  13         73.35         75.94         9.27 o
  -4  -3  13         37.47         56.73         7.68 o
  -3  -3  13        224.92        222.52        15.56 o
  -2  -3  13         95.30        105.43         7.16 o
  -1  -3  13         18.63         18.87         2.99 o
   0  -3  13          2.68          1.29         2.08 o
   1  -3  13          5.17         -0.51         1.91 o
   2  -3  13        107.13         97.48        12.01 o
  -6  -2  13        112.76        109.46        12.01 o
  -5  -2  13          5.45          9.47         3.66 o
  -4  -2  13          0.03          2.45         2.36 o
  -3  -2  13         34.29         35.75         5.67 o
  -2  -2  13        200.91        195.93         9.52 o
  -1  -2  13         27.58         23.14         5.19 o
   0  -2  13        153.44        138.94        12.93 o
   1  -2  13         38.46         42.35         7.52 o
   2  -2  13         63.43         56.84         8.87 o
  -6  -1  13          0.49          0.30         2.43 o
  -5  -1  13        128.05        118.69        11.83 o
  -4  -1  13         78.95         85.57         9.54 o
  -3  -1  13         26.16         26.59         5.13 o
  -2  -1  13        258.85        277.33        11.45 o
  -1  -1  13          2.07         -2.86         2.86 o
   0  -1  13         18.37         19.52         5.00 o
   1  -1  13          0.29         -2.05         2.05 o
  -6   0  13         17.51         32.04         6.73 o
  -5   0  13          2.38          0.57         2.13 o
  -4   0  13         96.34        107.64        10.65 o
  -3   0  13         51.47         53.38         7.15 o
  -2   0  13         74.73         68.56         8.00 o
  -1   0  13          3.47          2.47         2.04 o
   0   0  13         12.93         19.32         4.81 o
   1   0  13        159.38        167.76        14.89 o
  -6   1  13          5.37          6.45         3.59 o
  -5   1  13          0.18          1.55         2.86 o
  -4   1  13         21.19         18.13         4.55 o
  -3   1  13        195.45        213.79        14.84 o
  -2   1  13         83.24         73.35         8.40 o
  -1   1  13        192.42        163.79        13.51 o
   0   1  13         10.91          9.23         3.54 o
   1   1  13          2.77          5.15         3.34 o
  -6   2  13         21.73         25.02         6.43 o
  -5   2  13         89.07        104.16        11.67 o
  -4   2  13          1.07          5.83         3.10 o
  -1   2  13        160.58        155.90        13.60 o
   0   2  13         42.14         64.94         9.13 o
  -5   3  13          4.35          0.78         3.09 o
  -4   3  13         74.52         67.50         9.22 o
  -1   3  13         45.50         51.06         8.09 o
  -5   4  13          0.07          0.64         3.51 o
  -3  -6  14          0.56         -2.39         2.39 o
  -2  -6  14          0.47          6.65         3.14 o
  -1  -6  14          8.90         26.98         6.17 o
   0  -6  14        129.61        127.18        14.41 o
  -4  -5  14         35.31         56.20         8.30 o
  -3  -5  14         94.79        102.73        10.63 o
  -2  -5  14          1.23          5.66         1.89 o
  -1  -5  14         30.58         25.49         6.18 o
   0  -5  14         71.59         80.21        10.83 o
  -4  -4  14          9.34         10.55         3.54 o
  -3  -4  14          1.10         -1.18         2.89 o
  -2  -4  14          3.45          7.31         2.15 o
  -1  -4  14         28.80         46.43         7.90 o
   0  -4  14          3.97          4.60         2.80 o
  -5  -3  14        402.42        400.90        23.16 o
  -4  -3  14         17.34         19.64         4.88 o
  -3  -3  14        197.74        209.69        14.74 o
  -2  -3  14        115.31        149.89        13.29 o
  -1  -3  14          2.68         -2.53         2.53 o
   0  -3  14          7.72          5.49         3.04 o
   1  -3  14         43.50         34.89         6.99 o
  -5  -2  14         71.42         70.29         9.26 o
  -3  -2  14         71.71         80.51         8.89 o
  -1  -2  14          2.50          1.66         1.83 o
   0  -2  14         25.74         27.02         5.85 o
  -5  -1  14        106.79        122.12        12.23 o
  -4  -1  14          8.74          2.46         2.38 o
  -1  -1  14          2.77          0.32         1.34 o
   0  -1  14         17.56         15.61         4.55 o
  -5   0  14         63.41         64.13         8.87 o
  -4   0  14        160.56        170.74        14.01 o
  -1   0  14          0.17          0.22         2.42 o
   0   0  14        119.60        150.97        14.00 o
  -5   1  14          1.87         -3.76         3.76 o
  -4   1  14         55.14         49.01         7.51 o
  -5   2  14         26.64         21.90         5.34 o
  -4  -3  15         99.19        119.15        11.56 o
  -4  -2  15         86.43        108.48        10.90 o
                                                
